# Supplementary material for: CAR T-cells targeting FGFR4 and CD276 simultaneously show potent antitumor effect against childhood rhabdomyosarcoma
Source: Nat Commun. 2024 Jul 23;15:6222. doi: 10.1038/s41467-024-50251-x (PMC11266617; doi:10.1038/s41467-024-50251-x)
Supplement: Supplementary file 4 — Supplementary Data 1 [file 41467_2024_50251_MOESM4_ESM.xlsx]

## Sheet: Supplemental Table 3 conserved 
p_val	avg_log2FC	pct.1	pct.2	p_val_adj	cluster	gene
0	1.39859	0.733	0.377	0	C0_CD4+ Activated T	TNFRSF4
0	1.39034	0.776	0.144	0	C0_CD4+ Activated T	CD4
0	1.09027	0.625	0.212	0	C0_CD4+ Activated T	CD40LG
0	0.895561	0.82	0.543	0	C0_CD4+ Activated T	TMEM173
0	0.889926	0.454	0.207	0	C0_CD4+ Activated T	CTSL
0	0.775651	0.836	0.61	0	C0_CD4+ Activated T	TNFRSF18
0	0.718199	0.53	0.234	0	C0_CD4+ Activated T	PDCD1
0	0.715045	0.781	0.58	0	C0_CD4+ Activated T	SPOCK2
0	0.664072	0.659	0.429	0	C0_CD4+ Activated T	CTSH
0	0.645911	0.342	0.148	0	C0_CD4+ Activated T	KLRB1
0	0.638065	0.797	0.654	0	C0_CD4+ Activated T	DUSP4
0	0.62593	0.438	0.223	0	C0_CD4+ Activated T	IL7R
0	0.62028	0.727	0.525	0	C0_CD4+ Activated T	ITM2A
0	0.613131	0.348	0.132	0	C0_CD4+ Activated T	PDE7B
0	0.607893	0.556	0.271	0	C0_CD4+ Activated T	MAF
0	0.562199	0.995	0.988	0	C0_CD4+ Activated T	SRGN
0	0.551843	0.535	0.34	0	C0_CD4+ Activated T	BHLHE40-AS1
0	0.545581	0.464	0.258	0	C0_CD4+ Activated T	RGS1
0	0.545299	0.917	0.809	0	C0_CD4+ Activated T	CTSB
0	0.529548	0.454	0.228	0	C0_CD4+ Activated T	3A11
0	0.528648	0.702	0.538	0	C0_CD4+ Activated T	IGFLR1
0	0.527728	0.34	0.168	0	C0_CD4+ Activated T	RDH10
0	0.521018	0.427	0.2	0	C0_CD4+ Activated T	GADD45G
0	0.512362	0.477	0.189	0	C0_CD4+ Activated T	TSHZ2
0	0.47737	0.981	0.975	0	C0_CD4+ Activated T	LAPTM5
0	0.476064	0.329	0.133	0	C0_CD4+ Activated T	CCDC50
0	0.465271	0.575	0.349	0	C0_CD4+ Activated T	LINC00892
0	0.461103	0.989	0.982	0	C0_CD4+ Activated T	CD2
0	0.460116	0.699	0.52	0	C0_CD4+ Activated T	SNX9
0	0.457614	0.935	0.876	0	C0_CD4+ Activated T	GSTK1
0	0.447599	0.849	0.735	0	C0_CD4+ Activated T	DNPH1
0	0.447521	0.994	0.988	0	C0_CD4+ Activated T	FXYD5
0	0.440533	0.521	0.287	0	C0_CD4+ Activated T	TNFRSF25
0	0.439963	0.967	0.916	0	C0_CD4+ Activated T	PRDX1
0	0.430645	0.488	0.293	0	C0_CD4+ Activated T	GK
0	0.418934	0.554	0.333	0	C0_CD4+ Activated T	PKIA
0	0.412504	0.943	0.898	0	C0_CD4+ Activated T	GPX4
0	0.393158	0.437	0.197	0	C0_CD4+ Activated T	PPARG
0	0.391816	0.991	0.969	0	C0_CD4+ Activated T	GMFG
0	0.386249	0.415	0.172	0	C0_CD4+ Activated T	ZBTB7B
0	0.380999	0.894	0.83	0	C0_CD4+ Activated T	CMTM6
0	0.362667	0.999	0.997	0	C0_CD4+ Activated T	FTH1
0	0.357687	0.481	0.265	0	C0_CD4+ Activated T	TRAT1
0	0.344228	0.976	0.947	0	C0_CD4+ Activated T	TSPO
0	0.343635	1	1	0	C0_CD4+ Activated T	EEF1A1
0	0.336486	0.998	0.995	0	C0_CD4+ Activated T	S100A11
0	0.336423	0.963	0.928	0	C0_CD4+ Activated T	SOD1
0	0.330627	0.432	0.242	0	C0_CD4+ Activated T	ADI1
0	0.321604	0.268	0.096	0	C0_CD4+ Activated T	TBXAS1
0	0.29639	0.999	0.996	0	C0_CD4+ Activated T	RPS28
0	0.287921	0.999	0.998	0	C0_CD4+ Activated T	MYL6
0	0.284361	0.253	0.103	0	C0_CD4+ Activated T	SMOX
3.02e-305	0.582055	0.561	0.381	7.61e-301	C0_CD4+ Activated T	LINC01943
1.8e-296	0.343788	0.983	0.964	4.53e-292	C0_CD4+ Activated T	SARAF
1.13e-295	0.357518	0.388	0.208	2.84e-291	C0_CD4+ Activated T	JAML
4.01e-291	0.283556	0.999	0.997	1.01e-286	C0_CD4+ Activated T	RPS13
4.87e-285	0.350355	0.869	0.77	1.23e-280	C0_CD4+ Activated T	NDFIP1
1.43e-280	0.294278	0.479	0.279	3.6e-276	C0_CD4+ Activated T	CSGALNACT1
5.44e-274	0.46352	0.574	0.4	1.37e-269	C0_CD4+ Activated T	CORO1B
1.28e-272	0.418331	0.849	0.772	3.22e-268	C0_CD4+ Activated T	CD6
6.53e-270	0.298451	0.99	0.982	1.64e-265	C0_CD4+ Activated T	EEF1G
1.81e-269	0.341685	0.38	0.214	4.57e-265	C0_CD4+ Activated T	MAP1LC3A
2.41e-268	0.478991	0.571	0.397	6.07e-264	C0_CD4+ Activated T	CXCR4
2.05e-267	0.276246	0.999	0.995	5.17e-263	C0_CD4+ Activated T	RPL39
6.31e-261	0.268816	0.999	0.997	1.59e-256	C0_CD4+ Activated T	RPS14
1.37e-257	0.441408	0.495	0.316	3.45e-253	C0_CD4+ Activated T	CTLA4
1.45e-254	0.289088	0.983	0.969	3.66e-250	C0_CD4+ Activated T	CCNI
3.57e-252	0.294154	0.999	0.997	9e-248	C0_CD4+ Activated T	S100A4
8.77e-251	0.304908	0.339	0.177	2.21e-246	C0_CD4+ Activated T	EVI5
5.68e-243	0.27349	0.395	0.224	1.43e-238	C0_CD4+ Activated T	CD109
1.03e-238	0.304088	0.995	0.996	2.6e-234	C0_CD4+ Activated T	IL2RG
1.13e-238	0.280592	1	0.999	2.86e-234	C0_CD4+ Activated T	RPLP0
8.72e-238	0.326266	0.757	0.62	2.2e-233	C0_CD4+ Activated T	MFHAS1
4.95e-236	0.295319	0.458	0.287	1.25e-231	C0_CD4+ Activated T	BLVRA
7.18e-236	0.285223	0.926	0.885	1.81e-231	C0_CD4+ Activated T	SEC11A
5.77e-235	0.385527	0.696	0.555	1.45e-230	C0_CD4+ Activated T	CD5
1.22e-234	0.336776	0.562	0.39	3.07e-230	C0_CD4+ Activated T	RILPL2
5.69e-229	0.560429	0.79	0.718	1.43e-224	C0_CD4+ Activated T	ZFP36L1
5.74e-228	0.267693	0.261	0.126	1.45e-223	C0_CD4+ Activated T	LINC00271
1.01e-226	0.254482	0.99	0.978	2.54e-222	C0_CD4+ Activated T	PFDN5
1.6e-224	0.419966	0.778	0.678	4.03e-220	C0_CD4+ Activated T	HSPB1
4.41e-224	0.438814	0.578	0.415	1.11e-219	C0_CD4+ Activated T	TIMP1
7.73e-223	0.455899	0.697	0.57	1.95e-218	C0_CD4+ Activated T	CREM
7.55e-219	0.251302	0.379	0.217	1.9e-214	C0_CD4+ Activated T	CD28
4.4e-216	0.253582	1	1	1.11e-211	C0_CD4+ Activated T	TMSB4X
2.96e-207	0.343161	0.634	0.49	7.45e-203	C0_CD4+ Activated T	LIMA1
4.01e-204	0.278549	0.368	0.217	1.01e-199	C0_CD4+ Activated T	ANKH
5.09e-197	0.315435	0.426	0.272	1.28e-192	C0_CD4+ Activated T	ICOS
2.63e-194	0.281038	0.87	0.812	6.62e-190	C0_CD4+ Activated T	SDF4
4.65e-193	0.260831	0.968	0.954	1.17e-188	C0_CD4+ Activated T	NDUFV2
2.1e-192	0.317755	0.912	0.873	5.3e-188	C0_CD4+ Activated T	BST2
1.2e-190	0.330382	0.576	0.431	3.03e-186	C0_CD4+ Activated T	FAM89B
1.83e-190	0.427614	0.955	0.938	4.61e-186	C0_CD4+ Activated T	UCP2
7.97e-190	0.503111	0.61	0.488	2.01e-185	C0_CD4+ Activated T	CSF2
4.15e-187	0.305195	0.375	0.234	1.04e-182	C0_CD4+ Activated T	NFATC1
1.05e-186	0.288847	0.551	0.398	2.65e-182	C0_CD4+ Activated T	RNASET2
1.58e-185	0.291091	0.912	0.869	3.99e-181	C0_CD4+ Activated T	C9orf16
5.66e-184	0.266617	0.436	0.286	1.42e-179	C0_CD4+ Activated T	MBOAT7
5.25e-179	0.312867	0.529	0.383	1.32e-174	C0_CD4+ Activated T	RHBDD2
4.45e-176	0.290274	0.65	0.514	1.12e-171	C0_CD4+ Activated T	ARL3
7.93e-175	0.258702	0.441	0.297	2e-170	C0_CD4+ Activated T	GDE1
2.83e-174	0.355701	0.856	0.798	7.13e-170	C0_CD4+ Activated T	PNRC1
9.76e-172	0.257065	0.713	0.585	2.46e-167	C0_CD4+ Activated T	PHTF2
3.48e-168	0.380691	0.369	0.235	8.77e-164	C0_CD4+ Activated T	PIM2
6.32e-168	0.309852	0.79	0.713	1.59e-163	C0_CD4+ Activated T	SEC11C
2.33e-167	0.334472	0.739	0.637	5.86e-163	C0_CD4+ Activated T	AHI1
7.77e-166	0.312668	0.635	0.505	1.96e-161	C0_CD4+ Activated T	MXD4
7.21e-165	0.264679	0.774	0.682	1.82e-160	C0_CD4+ Activated T	ETFB
3.7e-164	0.266611	0.841	0.782	9.33e-160	C0_CD4+ Activated T	MICOS10
7.36e-164	0.321796	0.933	0.904	1.85e-159	C0_CD4+ Activated T	BTG1
2.7e-157	0.348901	0.277	0.161	6.81e-153	C0_CD4+ Activated T	IGFBP4
3.12e-157	0.31876	0.565	0.429	7.87e-153	C0_CD4+ Activated T	PDCD4
1.14e-154	0.310633	0.691	0.576	2.87e-150	C0_CD4+ Activated T	YPEL3
9.26e-154	0.314169	0.579	0.454	2.33e-149	C0_CD4+ Activated T	LMO4
1.39e-131	0.25663	0.937	0.917	3.49e-127	C0_CD4+ Activated T	TGFB1
4.19e-130	0.274633	0.582	0.456	1.06e-125	C0_CD4+ Activated T	PBXIP1
1.21e-127	0.251145	0.901	0.847	3.05e-123	C0_CD4+ Activated T	ITGB1
8.04e-127	0.348524	0.408	0.282	2.03e-122	C0_CD4+ Activated T	DUSP2
2.41e-125	0.250434	0.524	0.389	6.08e-121	C0_CD4+ Activated T	CD59
1.11e-118	0.382672	0.891	0.871	2.78e-114	C0_CD4+ Activated T	ZFP36L2
4e-108	0.428621	0.669	0.61	1.01e-103	C0_CD4+ Activated T	CXCR6
2.31e-94	0.277551	0.318	0.221	5.81e-90	C0_CD4+ Activated T	CD83
9.63e-81	0.36215	0.77	0.735	2.43e-76	C0_CD4+ Activated T	BIRC3
9.88e-63	0.338999	0.556	0.492	2.49e-58	C0_CD4+ Activated T	RGS16
5.76e-61	0.344633	0.443	0.352	1.45e-56	C0_CD4+ Activated T	TNF
2.55e-34	0.365162	0.667	0.639	6.43e-30	C0_CD4+ Activated T	IL2RA
1.53e-24	0.314019	0.302	0.255	3.86e-20	C0_CD4+ Activated T	LTA
0	2.04142	0.726	0.274	0	C9_CD4+ Tscm(KLF2+TCF7+)	LMNA
0	1.84389	0.71	0.249	0	C9_CD4+ Tscm(KLF2+TCF7+)	KLF2
0	1.65627	0.754	0.25	0	C9_CD4+ Tscm(KLF2+TCF7+)	IL7R
0	1.64942	0.998	0.994	0	C9_CD4+ Tscm(KLF2+TCF7+)	CRIP1
0	1.38733	0.999	0.995	0	C9_CD4+ Tscm(KLF2+TCF7+)	S100A10
0	1.31695	0.483	0.061	0	C9_CD4+ Tscm(KLF2+TCF7+)	CRIP2
0	1.30292	0.826	0.415	0	C9_CD4+ Tscm(KLF2+TCF7+)	SELL
0	1.23463	0.45	0.099	0	C9_CD4+ Tscm(KLF2+TCF7+)	TCF7
0	0.918111	0.653	0.22	0	C9_CD4+ Tscm(KLF2+TCF7+)	RASGRP2
0	0.916747	0.982	0.885	0	C9_CD4+ Tscm(KLF2+TCF7+)	GSTK1
0	0.893877	0.537	0.101	0	C9_CD4+ Tscm(KLF2+TCF7+)	S1PR1
0	0.767618	0.656	0.236	0	C9_CD4+ Tscm(KLF2+TCF7+)	CD28
0	0.751233	0.57	0.192	0	C9_CD4+ Tscm(KLF2+TCF7+)	RASA3
0	0.742511	0.762	0.263	0	C9_CD4+ Tscm(KLF2+TCF7+)	CD4
0	0.397366	0.251	0.041	0	C9_CD4+ Tscm(KLF2+TCF7+)	RAP1GAP2
4.75e-301	1.00897	1	0.996	1.2e-296	C9_CD4+ Tscm(KLF2+TCF7+)	TAGLN2
1.89e-299	0.445314	0.254	0.047	4.75e-295	C9_CD4+ Tscm(KLF2+TCF7+)	CYSLTR1
4.8e-292	0.431293	0.275	0.055	1.21e-287	C9_CD4+ Tscm(KLF2+TCF7+)	WDR86-AS1
2.73e-289	0.795341	1	0.997	6.87e-285	C9_CD4+ Tscm(KLF2+TCF7+)	S100A4
2.98e-283	1.2235	0.974	0.905	7.5e-279	C9_CD4+ Tscm(KLF2+TCF7+)	ANXA1
4.03e-267	0.743957	0.997	0.985	1.02e-262	C9_CD4+ Tscm(KLF2+TCF7+)	EMP3
1.06e-250	0.869194	0.791	0.437	2.67e-246	C9_CD4+ Tscm(KLF2+TCF7+)	TIMP1
3.57e-242	0.696243	0.995	0.97	9.01e-238	C9_CD4+ Tscm(KLF2+TCF7+)	TLE5
2e-241	0.563211	1	1	5.03e-237	C9_CD4+ Tscm(KLF2+TCF7+)	EEF1A1
1.03e-240	0.619127	0.513	0.196	2.61e-236	C9_CD4+ Tscm(KLF2+TCF7+)	TSPAN2
2.49e-238	0.772886	0.854	0.625	6.29e-234	C9_CD4+ Tscm(KLF2+TCF7+)	TMEM123
2.4e-236	0.446781	0.277	0.066	6.04e-232	C9_CD4+ Tscm(KLF2+TCF7+)	CCR4
4.89e-224	0.627123	0.994	0.968	1.23e-219	C9_CD4+ Tscm(KLF2+TCF7+)	SARAF
1.49e-222	1.13172	0.978	0.894	3.76e-218	C9_CD4+ Tscm(KLF2+TCF7+)	AHNAK
3.41e-222	0.619587	1	0.995	8.59e-218	C9_CD4+ Tscm(KLF2+TCF7+)	S100A11
1.49e-212	1.10296	0.881	0.725	3.75e-208	C9_CD4+ Tscm(KLF2+TCF7+)	MYADM
4.16e-212	1.03877	0.84	0.67	1.05e-207	C9_CD4+ Tscm(KLF2+TCF7+)	NOSIP
7.54e-212	0.62914	0.395	0.134	1.9e-207	C9_CD4+ Tscm(KLF2+TCF7+)	LEF1
2.05e-211	0.616335	0.294	0.08	5.16e-207	C9_CD4+ Tscm(KLF2+TCF7+)	PTP4A3
1.92e-203	0.380752	0.278	0.074	4.83e-199	C9_CD4+ Tscm(KLF2+TCF7+)	AC119396.1
6.17e-203	0.704852	0.751	0.48	1.56e-198	C9_CD4+ Tscm(KLF2+TCF7+)	PLSCR3
1.8e-194	0.643338	0.818	0.563	4.54e-190	C9_CD4+ Tscm(KLF2+TCF7+)	MCUB
2.09e-193	0.720953	0.867	0.638	5.27e-189	C9_CD4+ Tscm(KLF2+TCF7+)	LIME1
9.36e-191	0.806525	0.949	0.855	2.36e-186	C9_CD4+ Tscm(KLF2+TCF7+)	ITGB1
4.65e-190	0.458632	0.568	0.239	1.17e-185	C9_CD4+ Tscm(KLF2+TCF7+)	TSHZ2
2.54e-187	0.501175	0.999	0.999	6.41e-183	C9_CD4+ Tscm(KLF2+TCF7+)	TMSB10
1.42e-184	0.853178	0.706	0.427	3.57e-180	C9_CD4+ Tscm(KLF2+TCF7+)	CORO1B
3.03e-184	0.709058	0.999	0.996	7.62e-180	C9_CD4+ Tscm(KLF2+TCF7+)	S100A6
2.27e-182	0.649477	0.996	0.98	5.71e-178	C9_CD4+ Tscm(KLF2+TCF7+)	CD52
2.99e-179	0.805153	0.841	0.633	7.53e-175	C9_CD4+ Tscm(KLF2+TCF7+)	SAMHD1
2.27e-177	0.808803	0.684	0.409	5.72e-173	C9_CD4+ Tscm(KLF2+TCF7+)	ATP2B1
1.33e-176	0.540561	0.998	0.989	3.36e-172	C9_CD4+ Tscm(KLF2+TCF7+)	FXYD5
9.37e-174	0.563664	0.981	0.924	2.36e-169	C9_CD4+ Tscm(KLF2+TCF7+)	PRDX1
7.4e-171	0.475557	0.995	0.973	1.86e-166	C9_CD4+ Tscm(KLF2+TCF7+)	GMFG
2.98e-167	0.339552	0.306	0.098	7.51e-163	C9_CD4+ Tscm(KLF2+TCF7+)	SLC12A7
4.68e-167	0.52302	1	0.999	1.18e-162	C9_CD4+ Tscm(KLF2+TCF7+)	RPL10
8.98e-167	0.769205	0.977	0.94	2.26e-162	C9_CD4+ Tscm(KLF2+TCF7+)	UCP2
2.09e-166	0.740912	0.99	0.977	5.25e-162	C9_CD4+ Tscm(KLF2+TCF7+)	TXN
9.19e-165	0.281711	0.259	0.074	2.32e-160	C9_CD4+ Tscm(KLF2+TCF7+)	TNFRSF10A
2.1e-162	0.67055	0.835	0.619	5.29e-158	C9_CD4+ Tscm(KLF2+TCF7+)	RIPOR2
3.08e-160	0.453994	0.999	0.999	7.77e-156	C9_CD4+ Tscm(KLF2+TCF7+)	RPS8
3.73e-159	0.626071	0.926	0.819	9.41e-155	C9_CD4+ Tscm(KLF2+TCF7+)	S1PR4
3.55e-156	0.525241	0.581	0.301	8.94e-152	C9_CD4+ Tscm(KLF2+TCF7+)	TRAT1
2.48e-155	0.901071	0.677	0.418	6.25e-151	C9_CD4+ Tscm(KLF2+TCF7+)	TSC22D3
8.69e-152	0.405083	1	0.998	2.19e-147	C9_CD4+ Tscm(KLF2+TCF7+)	RACK1
1.02e-148	0.414961	0.999	0.999	2.56e-144	C9_CD4+ Tscm(KLF2+TCF7+)	RPL14
9.64e-147	0.545035	0.975	0.92	2.43e-142	C9_CD4+ Tscm(KLF2+TCF7+)	TGFB1
1.63e-146	0.448083	0.999	0.992	4.1e-142	C9_CD4+ Tscm(KLF2+TCF7+)	LDHB
3.23e-145	0.535234	0.965	0.89	8.14e-141	C9_CD4+ Tscm(KLF2+TCF7+)	CD37
3.11e-144	0.609473	0.6	0.332	7.83e-140	C9_CD4+ Tscm(KLF2+TCF7+)	GPR183
4.5e-144	0.553587	0.653	0.387	1.13e-139	C9_CD4+ Tscm(KLF2+TCF7+)	ADD3
1.82e-143	0.655753	0.647	0.394	4.59e-139	C9_CD4+ Tscm(KLF2+TCF7+)	CDC25B
9.25e-141	0.490328	0.596	0.29	2.33e-136	C9_CD4+ Tscm(KLF2+TCF7+)	CD40LG
1.85e-140	0.406513	1	0.997	4.67e-136	C9_CD4+ Tscm(KLF2+TCF7+)	RPS14
6.32e-140	0.757925	0.403	0.178	1.59e-135	C9_CD4+ Tscm(KLF2+TCF7+)	IGFBP4
3.92e-139	0.413736	0.402	0.174	9.87e-135	C9_CD4+ Tscm(KLF2+TCF7+)	ICAM2
1.3e-138	0.415848	1	0.997	3.28e-134	C9_CD4+ Tscm(KLF2+TCF7+)	RPS13
1.02e-137	0.585069	0.757	0.506	2.56e-133	C9_CD4+ Tscm(KLF2+TCF7+)	ISG20
1.73e-137	0.577996	0.988	0.981	4.36e-133	C9_CD4+ Tscm(KLF2+TCF7+)	ANXA2
6.82e-137	0.425047	1	0.998	1.72e-132	C9_CD4+ Tscm(KLF2+TCF7+)	RPL18A
1.25e-136	0.545908	0.559	0.302	3.15e-132	C9_CD4+ Tscm(KLF2+TCF7+)	MAP3K1
6.53e-135	0.439696	0.542	0.272	1.65e-130	C9_CD4+ Tscm(KLF2+TCF7+)	SMAD3
1.76e-134	0.469202	0.957	0.898	4.43e-130	C9_CD4+ Tscm(KLF2+TCF7+)	NDUFB9
2.65e-133	0.394475	0.398	0.17	6.67e-129	C9_CD4+ Tscm(KLF2+TCF7+)	RAB37
2.44e-132	0.42261	0.999	0.996	6.15e-128	C9_CD4+ Tscm(KLF2+TCF7+)	EEF2
5.78e-132	0.82112	0.555	0.299	1.46e-127	C9_CD4+ Tscm(KLF2+TCF7+)	DUSP2
3.14e-131	0.388519	0.999	0.999	7.91e-127	C9_CD4+ Tscm(KLF2+TCF7+)	RPL11
2.89e-130	0.488593	0.591	0.328	7.29e-126	C9_CD4+ Tscm(KLF2+TCF7+)	TNFRSF25
6.39e-127	0.379112	1	0.998	1.61e-122	C9_CD4+ Tscm(KLF2+TCF7+)	ARHGDIB
8.35e-127	0.364937	0.998	0.995	2.1e-122	C9_CD4+ Tscm(KLF2+TCF7+)	YWHAB
8.61e-126	0.510548	0.972	0.949	2.17e-121	C9_CD4+ Tscm(KLF2+TCF7+)	YWHAQ
9.2e-126	0.45113	0.565	0.306	2.32e-121	C9_CD4+ Tscm(KLF2+TCF7+)	PXN
1.93e-125	0.383856	1	0.998	4.85e-121	C9_CD4+ Tscm(KLF2+TCF7+)	RPL30
2.23e-125	0.383166	1	0.996	5.63e-121	C9_CD4+ Tscm(KLF2+TCF7+)	RPL5
1.02e-124	0.357948	0.32	0.124	2.56e-120	C9_CD4+ Tscm(KLF2+TCF7+)	LGALS9
1.02e-124	0.285761	0.254	0.085	2.57e-120	C9_CD4+ Tscm(KLF2+TCF7+)	CYB561
1.32e-124	0.762569	0.911	0.802	3.33e-120	C9_CD4+ Tscm(KLF2+TCF7+)	IFITM1
3.45e-124	0.431254	0.983	0.952	8.7e-120	C9_CD4+ Tscm(KLF2+TCF7+)	TSPO
5.41e-124	0.473973	0.984	0.952	1.36e-119	C9_CD4+ Tscm(KLF2+TCF7+)	ANXA6
6.01e-123	0.464967	0.945	0.845	1.51e-118	C9_CD4+ Tscm(KLF2+TCF7+)	SEPTIN9
2.07e-120	0.445411	0.989	0.963	5.21e-116	C9_CD4+ Tscm(KLF2+TCF7+)	NME2
2.81e-119	0.68679	0.838	0.68	7.08e-115	C9_CD4+ Tscm(KLF2+TCF7+)	ZFP36
2.38e-118	0.373247	0.999	0.999	6e-114	C9_CD4+ Tscm(KLF2+TCF7+)	RPL19
6.42e-118	0.521292	0.678	0.447	1.62e-113	C9_CD4+ Tscm(KLF2+TCF7+)	GRK6
4.29e-117	0.638395	0.967	0.899	1.08e-112	C9_CD4+ Tscm(KLF2+TCF7+)	JUNB
1.63e-116	0.416056	0.98	0.939	4.11e-112	C9_CD4+ Tscm(KLF2+TCF7+)	GPSM3
5.6e-116	0.426884	0.62	0.357	1.41e-111	C9_CD4+ Tscm(KLF2+TCF7+)	SLCO3A1
2.36e-115	0.517441	0.495	0.255	5.94e-111	C9_CD4+ Tscm(KLF2+TCF7+)	PIM2
1.29e-112	0.348039	0.999	0.999	3.25e-108	C9_CD4+ Tscm(KLF2+TCF7+)	RPS3A
2.76e-112	0.373851	0.999	0.996	6.96e-108	C9_CD4+ Tscm(KLF2+TCF7+)	RPL10A
1.63e-110	0.585954	0.766	0.561	4.11e-106	C9_CD4+ Tscm(KLF2+TCF7+)	ITM2A
1.76e-110	0.386535	0.999	0.996	4.43e-106	C9_CD4+ Tscm(KLF2+TCF7+)	RPL34
2.77e-109	0.488724	0.65	0.412	6.98e-105	C9_CD4+ Tscm(KLF2+TCF7+)	STK38
1.83e-108	0.527842	0.72	0.528	4.62e-104	C9_CD4+ Tscm(KLF2+TCF7+)	TRADD
5.42e-108	0.511769	0.81	0.637	1.36e-103	C9_CD4+ Tscm(KLF2+TCF7+)	PPP2R5C
8.03e-108	0.370202	0.996	0.986	2.02e-103	C9_CD4+ Tscm(KLF2+TCF7+)	RPL7
8.21e-108	0.349561	0.336	0.144	2.07e-103	C9_CD4+ Tscm(KLF2+TCF7+)	FCMR
3.53e-107	0.522565	0.729	0.511	8.9e-103	C9_CD4+ Tscm(KLF2+TCF7+)	P2RY8
1.42e-106	0.588507	0.872	0.74	3.59e-102	C9_CD4+ Tscm(KLF2+TCF7+)	GIMAP4
4.35e-106	0.350399	0.998	0.991	1.1e-101	C9_CD4+ Tscm(KLF2+TCF7+)	BTF3
8.87e-106	0.514438	0.691	0.481	2.23e-101	C9_CD4+ Tscm(KLF2+TCF7+)	SYTL1
1.54e-105	0.383138	0.252	0.093	3.89e-101	C9_CD4+ Tscm(KLF2+TCF7+)	TNFSF8
2.43e-105	0.34876	0.999	0.997	6.11e-101	C9_CD4+ Tscm(KLF2+TCF7+)	RPS28
2.11e-104	0.47744	0.848	0.712	5.31e-100	C9_CD4+ Tscm(KLF2+TCF7+)	LEPROTL1
3.08e-104	0.472907	0.728	0.483	7.75e-100	C9_CD4+ Tscm(KLF2+TCF7+)	ARID5B
1.36e-103	0.418775	0.438	0.223	3.42e-99	C9_CD4+ Tscm(KLF2+TCF7+)	VCL
5.98e-102	0.33227	0.999	0.998	1.51e-97	C9_CD4+ Tscm(KLF2+TCF7+)	RPL18
2.41e-99	0.330473	1	0.998	6.08e-95	C9_CD4+ Tscm(KLF2+TCF7+)	RPS6
1.12e-98	0.324301	0.998	0.997	2.83e-94	C9_CD4+ Tscm(KLF2+TCF7+)	NACA
2.59e-98	0.534585	0.69	0.475	6.52e-94	C9_CD4+ Tscm(KLF2+TCF7+)	PBXIP1
1.31e-97	0.344097	0.437	0.22	3.29e-93	C9_CD4+ Tscm(KLF2+TCF7+)	CAMK1D
3.44e-97	0.306682	1	0.999	8.68e-93	C9_CD4+ Tscm(KLF2+TCF7+)	RPS7
4.38e-97	0.430591	0.844	0.615	1.1e-92	C9_CD4+ Tscm(KLF2+TCF7+)	SPOCK2
5.63e-97	0.830489	0.659	0.446	1.42e-92	C9_CD4+ Tscm(KLF2+TCF7+)	TNFRSF4
5.99e-97	0.440812	0.458	0.243	1.51e-92	C9_CD4+ Tscm(KLF2+TCF7+)	SORL1
1.45e-96	0.484462	0.881	0.81	3.64e-92	C9_CD4+ Tscm(KLF2+TCF7+)	MYO1G
3.65e-96	0.47656	0.985	0.974	9.19e-92	C9_CD4+ Tscm(KLF2+TCF7+)	EZR
3.77e-96	0.475304	0.518	0.297	9.49e-92	C9_CD4+ Tscm(KLF2+TCF7+)	ICOS
3.85e-96	0.420539	0.892	0.791	9.7e-92	C9_CD4+ Tscm(KLF2+TCF7+)	MICOS10
4.58e-96	0.539188	0.903	0.816	1.15e-91	C9_CD4+ Tscm(KLF2+TCF7+)	GIMAP7
6.11e-96	0.652925	0.54	0.331	1.54e-91	C9_CD4+ Tscm(KLF2+TCF7+)	DUSP1
4.4e-95	0.363073	0.996	0.987	1.11e-90	C9_CD4+ Tscm(KLF2+TCF7+)	PCBP1
2.61e-94	0.339981	1	0.999	6.58e-90	C9_CD4+ Tscm(KLF2+TCF7+)	CALM1
5.67e-94	0.533945	0.322	0.142	1.43e-89	C9_CD4+ Tscm(KLF2+TCF7+)	GNG4
5.23e-93	0.441236	0.684	0.471	1.32e-88	C9_CD4+ Tscm(KLF2+TCF7+)	RBM38
3.88e-92	0.480108	0.69	0.497	9.77e-88	C9_CD4+ Tscm(KLF2+TCF7+)	CORO7
7.98e-92	0.421792	0.255	0.101	2.01e-87	C9_CD4+ Tscm(KLF2+TCF7+)	CCR7
2e-91	0.483304	0.659	0.446	5.03e-87	C9_CD4+ Tscm(KLF2+TCF7+)	CDKN2D
2.9e-91	0.329166	1	0.998	7.3e-87	C9_CD4+ Tscm(KLF2+TCF7+)	RPL32
1.15e-90	0.435003	0.882	0.769	2.9e-86	C9_CD4+ Tscm(KLF2+TCF7+)	MVP
1.22e-90	0.312857	1	1	3.09e-86	C9_CD4+ Tscm(KLF2+TCF7+)	RPL13
2.29e-89	0.341292	1	0.998	5.76e-85	C9_CD4+ Tscm(KLF2+TCF7+)	RPSA
1.22e-88	0.328422	1	0.999	3.07e-84	C9_CD4+ Tscm(KLF2+TCF7+)	RPL3
1.66e-88	0.41713	0.746	0.564	4.18e-84	C9_CD4+ Tscm(KLF2+TCF7+)	R3HDM4
3.93e-88	0.461486	0.875	0.744	9.9e-84	C9_CD4+ Tscm(KLF2+TCF7+)	SYNE2
6.1e-88	0.459004	0.738	0.567	1.54e-83	C9_CD4+ Tscm(KLF2+TCF7+)	PFKL
6.65e-88	0.311325	1	0.998	1.68e-83	C9_CD4+ Tscm(KLF2+TCF7+)	RPL6
1.2e-87	0.443558	0.363	0.18	3.03e-83	C9_CD4+ Tscm(KLF2+TCF7+)	PGM2L1
2.3e-87	0.312356	0.998	0.993	5.8e-83	C9_CD4+ Tscm(KLF2+TCF7+)	RPL4
3.37e-87	0.431099	0.714	0.538	8.49e-83	C9_CD4+ Tscm(KLF2+TCF7+)	MFNG
6.38e-87	0.820237	0.749	0.604	1.61e-82	C9_CD4+ Tscm(KLF2+TCF7+)	FOS
8.29e-87	0.663649	0.786	0.663	2.09e-82	C9_CD4+ Tscm(KLF2+TCF7+)	RGCC
4.46e-86	0.337149	1	1	1.12e-81	C9_CD4+ Tscm(KLF2+TCF7+)	RPS2
1.41e-85	0.296779	0.999	0.998	3.56e-81	C9_CD4+ Tscm(KLF2+TCF7+)	RPS27A
5.93e-85	0.332621	1	0.997	1.49e-80	C9_CD4+ Tscm(KLF2+TCF7+)	RPL29
6.63e-85	0.373812	0.549	0.336	1.67e-80	C9_CD4+ Tscm(KLF2+TCF7+)	THEM4
7.03e-85	0.377121	0.836	0.673	1.77e-80	C9_CD4+ Tscm(KLF2+TCF7+)	CYTH1
1.58e-84	0.397595	0.999	0.998	3.97e-80	C9_CD4+ Tscm(KLF2+TCF7+)	VIM
2.2e-84	0.293772	0.999	0.998	5.54e-80	C9_CD4+ Tscm(KLF2+TCF7+)	RPS24
6.33e-84	0.369471	0.414	0.221	1.59e-79	C9_CD4+ Tscm(KLF2+TCF7+)	FAM102A
4.18e-83	0.308078	0.445	0.237	1.05e-78	C9_CD4+ Tscm(KLF2+TCF7+)	ANK3
7.97e-83	0.427461	0.988	0.978	2.01e-78	C9_CD4+ Tscm(KLF2+TCF7+)	IL32
1.53e-82	0.268206	1	0.997	3.87e-78	C9_CD4+ Tscm(KLF2+TCF7+)	FAU
2.66e-82	0.426277	0.953	0.888	6.71e-78	C9_CD4+ Tscm(KLF2+TCF7+)	FAM107B
6.01e-82	0.312299	0.999	0.996	1.51e-77	C9_CD4+ Tscm(KLF2+TCF7+)	RPL39
2.74e-80	0.313403	0.999	0.999	6.9e-76	C9_CD4+ Tscm(KLF2+TCF7+)	RPS18
3.85e-80	0.284964	1	0.998	9.69e-76	C9_CD4+ Tscm(KLF2+TCF7+)	ARPC1B
7.44e-80	0.293306	0.3	0.139	1.87e-75	C9_CD4+ Tscm(KLF2+TCF7+)	EEPD1
1.91e-79	0.3701	0.556	0.352	4.82e-75	C9_CD4+ Tscm(KLF2+TCF7+)	DGKA
2.91e-79	0.371087	0.518	0.317	7.32e-75	C9_CD4+ Tscm(KLF2+TCF7+)	BLVRA
3.56e-79	0.336464	0.465	0.269	8.98e-75	C9_CD4+ Tscm(KLF2+TCF7+)	STAT6
3.84e-79	0.374974	0.6	0.399	9.67e-75	C9_CD4+ Tscm(KLF2+TCF7+)	MAD1L1
5.84e-79	0.282033	0.999	0.995	1.47e-74	C9_CD4+ Tscm(KLF2+TCF7+)	ARPC3
6.19e-79	0.289397	0.999	0.998	1.56e-74	C9_CD4+ Tscm(KLF2+TCF7+)	RPL13A
1.73e-78	0.344411	0.971	0.922	4.35e-74	C9_CD4+ Tscm(KLF2+TCF7+)	CAST
3.14e-78	0.548998	0.931	0.895	7.9e-74	C9_CD4+ Tscm(KLF2+TCF7+)	KLF6
1.89e-77	0.374783	0.352	0.172	4.76e-73	C9_CD4+ Tscm(KLF2+TCF7+)	PDE7B
2.25e-77	0.315112	0.345	0.172	5.66e-73	C9_CD4+ Tscm(KLF2+TCF7+)	ZC3H12D
1.85e-76	0.26735	0.284	0.13	4.66e-72	C9_CD4+ Tscm(KLF2+TCF7+)	CHST7
2.12e-76	0.388528	0.589	0.387	5.35e-72	C9_CD4+ Tscm(KLF2+TCF7+)	VSIR
5.9e-76	0.308378	0.996	0.987	1.49e-71	C9_CD4+ Tscm(KLF2+TCF7+)	SUB1
7.43e-76	0.349648	0.341	0.169	1.87e-71	C9_CD4+ Tscm(KLF2+TCF7+)	C1orf162
2.29e-75	0.292827	0.997	0.99	5.78e-71	C9_CD4+ Tscm(KLF2+TCF7+)	MYL12B
2.67e-75	0.333784	0.991	0.975	6.72e-71	C9_CD4+ Tscm(KLF2+TCF7+)	LIMD2
2.85e-75	0.584976	0.611	0.438	7.18e-71	C9_CD4+ Tscm(KLF2+TCF7+)	CD27
4.92e-75	0.288897	0.999	0.998	1.24e-70	C9_CD4+ Tscm(KLF2+TCF7+)	RPS4X
5.89e-75	0.356804	0.903	0.836	1.48e-70	C9_CD4+ Tscm(KLF2+TCF7+)	CAPN2
1.74e-74	0.394873	0.473	0.269	4.37e-70	C9_CD4+ Tscm(KLF2+TCF7+)	3A11
2.73e-74	0.301651	0.992	0.972	6.88e-70	C9_CD4+ Tscm(KLF2+TCF7+)	EIF3K
3.84e-74	0.28493	1	0.998	9.68e-70	C9_CD4+ Tscm(KLF2+TCF7+)	RPS23
3.9e-74	0.315417	0.997	0.992	9.82e-70	C9_CD4+ Tscm(KLF2+TCF7+)	RPS5
4.65e-73	0.285642	1	0.997	1.17e-68	C9_CD4+ Tscm(KLF2+TCF7+)	RPL12
8.26e-73	0.434645	0.438	0.253	2.08e-68	C9_CD4+ Tscm(KLF2+TCF7+)	SOCS3
1.28e-72	0.286258	0.4	0.218	3.24e-68	C9_CD4+ Tscm(KLF2+TCF7+)	ZBTB7B
5.51e-72	0.425913	0.716	0.567	1.39e-67	C9_CD4+ Tscm(KLF2+TCF7+)	TMBIM1
6.38e-72	0.287068	0.999	0.997	1.61e-67	C9_CD4+ Tscm(KLF2+TCF7+)	RPS16
7.17e-72	0.344062	0.984	0.966	1.81e-67	C9_CD4+ Tscm(KLF2+TCF7+)	EEF1B2
9.03e-72	0.283495	0.368	0.194	2.27e-67	C9_CD4+ Tscm(KLF2+TCF7+)	CD79B
1.23e-71	0.273306	0.999	0.999	3.1e-67	C9_CD4+ Tscm(KLF2+TCF7+)	RPS3
3.33e-71	0.454432	0.745	0.585	8.39e-67	C9_CD4+ Tscm(KLF2+TCF7+)	IFITM3
6.57e-71	0.268693	0.999	0.998	1.65e-66	C9_CD4+ Tscm(KLF2+TCF7+)	RPL37
1.32e-70	0.423961	0.882	0.792	3.33e-66	C9_CD4+ Tscm(KLF2+TCF7+)	PCED1B-AS1
9.55e-70	0.404817	0.765	0.629	2.41e-65	C9_CD4+ Tscm(KLF2+TCF7+)	DSTN
2.92e-69	0.319186	0.501	0.31	7.35e-65	C9_CD4+ Tscm(KLF2+TCF7+)	SLC44A2
4.94e-69	0.313191	0.791	0.596	1.25e-64	C9_CD4+ Tscm(KLF2+TCF7+)	TMEM173
7.84e-69	0.320606	0.954	0.916	1.98e-64	C9_CD4+ Tscm(KLF2+TCF7+)	EIF3F
2.51e-68	0.270925	0.993	0.993	6.33e-64	C9_CD4+ Tscm(KLF2+TCF7+)	CDC42
1.23e-66	0.334861	0.969	0.955	3.1e-62	C9_CD4+ Tscm(KLF2+TCF7+)	SLC25A6
1.29e-66	0.323166	0.39	0.216	3.25e-62	C9_CD4+ Tscm(KLF2+TCF7+)	SERINC5
4.55e-66	0.307699	0.986	0.962	1.15e-61	C9_CD4+ Tscm(KLF2+TCF7+)	LY6E
1.27e-65	0.366392	0.61	0.424	3.2e-61	C9_CD4+ Tscm(KLF2+TCF7+)	RNASET2
1.96e-65	0.392766	0.976	0.95	4.94e-61	C9_CD4+ Tscm(KLF2+TCF7+)	RPS4Y1
5.32e-65	0.305023	0.621	0.412	1.34e-60	C9_CD4+ Tscm(KLF2+TCF7+)	TC2N
9.81e-65	0.288097	1	0.996	2.47e-60	C9_CD4+ Tscm(KLF2+TCF7+)	CD99
5.27e-64	0.566348	0.636	0.476	1.33e-59	C9_CD4+ Tscm(KLF2+TCF7+)	TXNIP
6.18e-64	0.267443	0.517	0.315	1.56e-59	C9_CD4+ Tscm(KLF2+TCF7+)	CSGALNACT1
8.98e-64	0.269285	0.999	0.998	2.26e-59	C9_CD4+ Tscm(KLF2+TCF7+)	RPL26
2.08e-63	0.251106	0.329	0.168	5.25e-59	C9_CD4+ Tscm(KLF2+TCF7+)	F5
3.43e-63	0.263539	1	0.999	8.63e-59	C9_CD4+ Tscm(KLF2+TCF7+)	TPT1
3.68e-63	0.254748	1	0.999	9.26e-59	C9_CD4+ Tscm(KLF2+TCF7+)	RPL7A
4.07e-63	0.394026	0.761	0.623	1.02e-58	C9_CD4+ Tscm(KLF2+TCF7+)	IQGAP2
7.26e-63	0.369492	0.916	0.875	1.83e-58	C9_CD4+ Tscm(KLF2+TCF7+)	ITGA4
1.19e-61	0.356064	0.819	0.711	2.99e-57	C9_CD4+ Tscm(KLF2+TCF7+)	BIN1
1.47e-61	0.331651	0.672	0.481	3.69e-57	C9_CD4+ Tscm(KLF2+TCF7+)	TNIK
2.58e-61	0.342094	0.422	0.254	6.5e-57	C9_CD4+ Tscm(KLF2+TCF7+)	FKBP5
6.17e-61	0.320963	0.825	0.702	1.55e-56	C9_CD4+ Tscm(KLF2+TCF7+)	SMDT1
6.31e-61	0.625056	0.379	0.219	1.59e-56	C9_CD4+ Tscm(KLF2+TCF7+)	MAL
9.97e-61	0.293935	0.993	0.985	2.51e-56	C9_CD4+ Tscm(KLF2+TCF7+)	PABPC1
5.09e-60	0.262798	1	0.999	1.28e-55	C9_CD4+ Tscm(KLF2+TCF7+)	RPL28
2.54e-59	0.258202	0.999	0.995	6.4e-55	C9_CD4+ Tscm(KLF2+TCF7+)	MYL12A
9.04e-59	0.353865	0.699	0.549	2.28e-54	C9_CD4+ Tscm(KLF2+TCF7+)	OGDH
1.17e-58	0.384702	0.426	0.258	2.95e-54	C9_CD4+ Tscm(KLF2+TCF7+)	NFATC1
3.85e-58	0.29319	0.897	0.788	9.69e-54	C9_CD4+ Tscm(KLF2+TCF7+)	NDFIP1
7.03e-58	0.290917	0.989	0.984	1.77e-53	C9_CD4+ Tscm(KLF2+TCF7+)	LRRFIP1
1.62e-57	0.352513	0.593	0.421	4.07e-53	C9_CD4+ Tscm(KLF2+TCF7+)	RILPL2
3.13e-57	0.256116	0.998	0.992	7.88e-53	C9_CD4+ Tscm(KLF2+TCF7+)	RPL22
4.56e-57	0.286874	0.999	0.997	1.15e-52	C9_CD4+ Tscm(KLF2+TCF7+)	FTH1
4.58e-57	0.278543	0.326	0.179	1.15e-52	C9_CD4+ Tscm(KLF2+TCF7+)	SUN1
6.42e-57	0.422146	0.687	0.533	1.62e-52	C9_CD4+ Tscm(KLF2+TCF7+)	PLEC
1.87e-56	0.309794	0.86	0.783	4.72e-52	C9_CD4+ Tscm(KLF2+TCF7+)	EIF3L
3.45e-56	0.304202	0.459	0.293	8.7e-52	C9_CD4+ Tscm(KLF2+TCF7+)	RARA
6.56e-56	0.393855	0.809	0.724	1.65e-51	C9_CD4+ Tscm(KLF2+TCF7+)	MGST3
1.17e-55	0.279754	0.968	0.934	2.94e-51	C9_CD4+ Tscm(KLF2+TCF7+)	SOD1
2.24e-55	0.315925	0.541	0.375	5.65e-51	C9_CD4+ Tscm(KLF2+TCF7+)	CRBN
2.53e-55	0.313255	0.888	0.829	6.39e-51	C9_CD4+ Tscm(KLF2+TCF7+)	C4orf48
5.64e-55	0.297279	0.894	0.838	1.42e-50	C9_CD4+ Tscm(KLF2+TCF7+)	ERP29
2.02e-54	0.525727	0.684	0.539	5.08e-50	C9_CD4+ Tscm(KLF2+TCF7+)	PIM3
2.02e-54	0.284834	0.966	0.924	5.09e-50	C9_CD4+ Tscm(KLF2+TCF7+)	CSTB
4.22e-54	0.305371	0.412	0.251	1.06e-49	C9_CD4+ Tscm(KLF2+TCF7+)	IL6ST
5.77e-54	0.335778	0.861	0.772	1.45e-49	C9_CD4+ Tscm(KLF2+TCF7+)	CCDC167
1.3e-53	0.30929	0.81	0.691	3.28e-49	C9_CD4+ Tscm(KLF2+TCF7+)	FBXW5
2.71e-52	0.304597	0.867	0.782	6.82e-48	C9_CD4+ Tscm(KLF2+TCF7+)	RCSD1
2.45e-51	0.304101	0.524	0.353	6.16e-47	C9_CD4+ Tscm(KLF2+TCF7+)	CD55
2.69e-51	0.319873	0.934	0.886	6.78e-47	C9_CD4+ Tscm(KLF2+TCF7+)	SELPLG
3.57e-51	0.290172	0.916	0.881	9.01e-47	C9_CD4+ Tscm(KLF2+TCF7+)	RHOG
2.28e-50	0.261899	0.963	0.93	5.75e-46	C9_CD4+ Tscm(KLF2+TCF7+)	JPT1
8.87e-49	0.290838	0.831	0.75	2.23e-44	C9_CD4+ Tscm(KLF2+TCF7+)	EIF3E
1.21e-48	0.36201	0.591	0.436	3.05e-44	C9_CD4+ Tscm(KLF2+TCF7+)	PTGER4
6.92e-48	0.257148	0.432	0.278	1.74e-43	C9_CD4+ Tscm(KLF2+TCF7+)	ADI1
7.68e-48	0.287557	0.48	0.329	1.94e-43	C9_CD4+ Tscm(KLF2+TCF7+)	C16orf54
2.38e-47	0.251673	0.935	0.87	6.01e-43	C9_CD4+ Tscm(KLF2+TCF7+)	HIGD2A
1.69e-46	0.340991	0.543	0.385	4.25e-42	C9_CD4+ Tscm(KLF2+TCF7+)	DDHD1
2.02e-46	0.275307	0.806	0.697	5.09e-42	C9_CD4+ Tscm(KLF2+TCF7+)	CHMP2A
3.13e-46	0.273936	0.853	0.777	7.87e-42	C9_CD4+ Tscm(KLF2+TCF7+)	APRT
5.02e-46	0.289486	0.784	0.674	1.27e-41	C9_CD4+ Tscm(KLF2+TCF7+)	NOP53
7.58e-46	0.279899	0.793	0.669	1.91e-41	C9_CD4+ Tscm(KLF2+TCF7+)	GLIPR2
9.56e-46	0.434048	0.323	0.19	2.41e-41	C9_CD4+ Tscm(KLF2+TCF7+)	FUT7
1.14e-45	0.439106	0.607	0.485	2.88e-41	C9_CD4+ Tscm(KLF2+TCF7+)	SEPTIN11
3.64e-45	0.269067	0.973	0.951	9.17e-41	C9_CD4+ Tscm(KLF2+TCF7+)	CNN2
5.95e-45	0.265625	0.996	0.994	1.5e-40	C9_CD4+ Tscm(KLF2+TCF7+)	DDX5
1.22e-44	0.251365	0.894	0.826	3.08e-40	C9_CD4+ Tscm(KLF2+TCF7+)	UFC1
1.52e-44	0.284153	0.618	0.475	3.84e-40	C9_CD4+ Tscm(KLF2+TCF7+)	WASHC3
8.32e-44	0.329693	0.848	0.753	2.1e-39	C9_CD4+ Tscm(KLF2+TCF7+)	IFITM2
1.47e-43	0.332186	0.934	0.913	3.71e-39	C9_CD4+ Tscm(KLF2+TCF7+)	IER2
2.62e-43	0.277146	0.967	0.944	6.6e-39	C9_CD4+ Tscm(KLF2+TCF7+)	LAT
3.17e-43	0.266687	0.452	0.306	8e-39	C9_CD4+ Tscm(KLF2+TCF7+)	SLAMF6
3.79e-43	0.282787	0.868	0.784	9.54e-39	C9_CD4+ Tscm(KLF2+TCF7+)	BIN2
6.7e-43	0.345101	0.793	0.713	1.69e-38	C9_CD4+ Tscm(KLF2+TCF7+)	LITAF
3.27e-41	0.29486	0.776	0.68	8.23e-37	C9_CD4+ Tscm(KLF2+TCF7+)	LIMS1
4.13e-41	0.25386	0.962	0.937	1.04e-36	C9_CD4+ Tscm(KLF2+TCF7+)	CSK
9.39e-41	0.323496	0.703	0.581	2.37e-36	C9_CD4+ Tscm(KLF2+TCF7+)	CD5
1.9e-40	0.266272	0.749	0.639	4.79e-36	C9_CD4+ Tscm(KLF2+TCF7+)	SHKBP1
3.28e-40	0.261358	0.523	0.373	8.27e-36	C9_CD4+ Tscm(KLF2+TCF7+)	NCOA7
2.87e-39	0.603826	0.701	0.613	7.23e-35	C9_CD4+ Tscm(KLF2+TCF7+)	STAT1
7.86e-39	0.265363	0.491	0.343	1.98e-34	C9_CD4+ Tscm(KLF2+TCF7+)	ITGB2-AS1
9.59e-39	0.251341	0.922	0.865	2.42e-34	C9_CD4+ Tscm(KLF2+TCF7+)	OPTN
9.67e-39	0.25581	0.602	0.452	2.44e-34	C9_CD4+ Tscm(KLF2+TCF7+)	TTC39C
4.72e-38	0.292431	0.441	0.293	1.19e-33	C9_CD4+ Tscm(KLF2+TCF7+)	PDCD1
5.71e-38	0.25511	0.572	0.427	1.44e-33	C9_CD4+ Tscm(KLF2+TCF7+)	ANXA4
7.6e-38	0.293367	0.663	0.555	1.91e-33	C9_CD4+ Tscm(KLF2+TCF7+)	ADSL
1.39e-37	0.260196	0.971	0.963	3.49e-33	C9_CD4+ Tscm(KLF2+TCF7+)	ETS1
2.08e-37	0.25658	0.627	0.487	5.24e-33	C9_CD4+ Tscm(KLF2+TCF7+)	TNFRSF14
2.12e-37	0.271211	0.658	0.526	5.35e-33	C9_CD4+ Tscm(KLF2+TCF7+)	CNIH1
7.41e-36	0.259087	0.537	0.407	1.87e-31	C9_CD4+ Tscm(KLF2+TCF7+)	PDCL3
9.46e-36	0.258112	0.613	0.473	2.38e-31	C9_CD4+ Tscm(KLF2+TCF7+)	EPB41
2.93e-35	0.264721	0.377	0.256	7.39e-31	C9_CD4+ Tscm(KLF2+TCF7+)	GALT
6.77e-35	0.275924	0.258	0.151	1.7e-30	C9_CD4+ Tscm(KLF2+TCF7+)	LINC00271
1.22e-33	0.251113	0.701	0.582	3.07e-29	C9_CD4+ Tscm(KLF2+TCF7+)	LRP10
3.19e-32	0.322165	0.661	0.555	8.04e-28	C9_CD4+ Tscm(KLF2+TCF7+)	TUBA1A
1.96e-31	0.252529	0.995	0.995	4.93e-27	C9_CD4+ Tscm(KLF2+TCF7+)	JUND
3.62e-31	0.263337	0.937	0.909	9.11e-27	C9_CD4+ Tscm(KLF2+TCF7+)	BTG1
7.53e-30	0.324459	0.916	0.873	1.9e-25	C9_CD4+ Tscm(KLF2+TCF7+)	ZFP36L2
9e-30	0.253044	0.709	0.603	2.27e-25	C9_CD4+ Tscm(KLF2+TCF7+)	SLFN5
1.28e-27	0.26492	0.733	0.643	3.22e-23	C9_CD4+ Tscm(KLF2+TCF7+)	PPP1R15A
1.01e-20	0.258081	0.577	0.483	2.55e-16	C9_CD4+ Tscm(KLF2+TCF7+)	FLT3LG
2.65e-17	0.293455	0.361	0.281	6.68e-13	C9_CD4+ Tscm(KLF2+TCF7+)	EGLN3
3.23e-15	0.368385	0.33	0.258	8.13e-11	C9_CD4+ Tscm(KLF2+TCF7+)	AQP3
2.54e-13	0.293773	0.547	0.478	6.41e-09	C9_CD4+ Tscm(KLF2+TCF7+)	GBP1
8.3e-09	0.25681	0.421	0.359	0.0002092	C9_CD4+ Tscm(KLF2+TCF7+)	GADD45B
0	3.95562	0.408	0.083	0	C6_Activated Teff(IFNG+)	CCL1
0	3.08366	0.76	0.499	0	C6_Activated Teff(IFNG+)	CSF2
0	2.41004	0.905	0.232	0	C6_Activated Teff(IFNG+)	TNFRSF9
0	1.90495	0.564	0.153	0	C6_Activated Teff(IFNG+)	CRTAM
0	1.65272	0.734	0.238	0	C6_Activated Teff(IFNG+)	TNIP3
0	1.52785	0.806	0.346	0	C6_Activated Teff(IFNG+)	MIR155HG
0	1.52004	0.88	0.607	0	C6_Activated Teff(IFNG+)	FABP5
0	1.51924	0.812	0.527	0	C6_Activated Teff(IFNG+)	PIM3
0	1.50855	0.81	0.486	0	C6_Activated Teff(IFNG+)	RGS16
0	1.36109	0.473	0.092	0	C6_Activated Teff(IFNG+)	ZBED2
0	1.3504	0.657	0.287	0	C6_Activated Teff(IFNG+)	DUSP2
0	1.33808	0.995	0.974	0	C6_Activated Teff(IFNG+)	HSP90AB1
0	1.1794	0.49	0.127	0	C6_Activated Teff(IFNG+)	GNG4
0	1.14277	0.872	0.631	0	C6_Activated Teff(IFNG+)	IL2RA
0	1.10783	0.933	0.669	0	C6_Activated Teff(IFNG+)	DUSP4
0	1.10452	0.644	0.271	0	C6_Activated Teff(IFNG+)	BACH2
0	1.08756	0.569	0.186	0	C6_Activated Teff(IFNG+)	NTRK1
0	1.06483	0.581	0.212	0	C6_Activated Teff(IFNG+)	ZBTB32
0	1.06211	0.894	0.666	0	C6_Activated Teff(IFNG+)	NME1
0	1.03027	0.964	0.871	0	C6_Activated Teff(IFNG+)	HSPD1
0	1.0118	0.857	0.611	0	C6_Activated Teff(IFNG+)	DDX21
0	0.998752	0.665	0.252	0	C6_Activated Teff(IFNG+)	TBC1D4
0	0.980805	0.614	0.199	0	C6_Activated Teff(IFNG+)	LINC02341
0	0.954967	0.528	0.1	0	C6_Activated Teff(IFNG+)	EGR2
0	0.934741	0.871	0.684	0	C6_Activated Teff(IFNG+)	C1QBP
0	0.931481	0.999	0.993	0	C6_Activated Teff(IFNG+)	NPM1
0	0.914698	0.349	0.058	0	C6_Activated Teff(IFNG+)	MGB7H3LH
0	0.885973	0.878	0.655	0	C6_Activated Teff(IFNG+)	WARS
0	0.872271	0.707	0.354	0	C6_Activated Teff(IFNG+)	NOLC1
0	0.864195	0.964	0.85	0	C6_Activated Teff(IFNG+)	CDK6
0	0.851463	0.94	0.827	0	C6_Activated Teff(IFNG+)	HSPE1
0	0.841606	0.417	0.134	0	C6_Activated Teff(IFNG+)	MYC
0	0.839879	0.517	0.202	0	C6_Activated Teff(IFNG+)	PIP5K1B
0	0.815112	0.651	0.26	0	C6_Activated Teff(IFNG+)	MRTO4
0	0.799973	0.536	0.191	0	C6_Activated Teff(IFNG+)	EVI5
0	0.785512	0.347	0.07	0	C6_Activated Teff(IFNG+)	FLT1
0	0.783757	0.324	0.081	0	C6_Activated Teff(IFNG+)	COL6A2
0	0.782404	0.814	0.571	0	C6_Activated Teff(IFNG+)	SMS
0	0.765605	0.754	0.447	0	C6_Activated Teff(IFNG+)	EED
0	0.765418	0.839	0.637	0	C6_Activated Teff(IFNG+)	MAP2K3
0	0.765395	0.946	0.799	0	C6_Activated Teff(IFNG+)	RANBP1
0	0.763533	0.738	0.433	0	C6_Activated Teff(IFNG+)	ELL2
0	0.763518	0.603	0.245	0	C6_Activated Teff(IFNG+)	NOP16
0	0.755657	0.53	0.185	0	C6_Activated Teff(IFNG+)	KDM6B
0	0.752277	0.905	0.683	0	C6_Activated Teff(IFNG+)	AGFG1
0	0.752177	0.647	0.335	0	C6_Activated Teff(IFNG+)	IMPDH2
0	0.751474	0.975	0.924	0	C6_Activated Teff(IFNG+)	PRDX1
0	0.751212	0.996	0.981	0	C6_Activated Teff(IFNG+)	PARK7
0	0.747534	0.992	0.978	0	C6_Activated Teff(IFNG+)	NCL
0	0.747332	0.903	0.734	0	C6_Activated Teff(IFNG+)	TRAF1
0	0.742479	0.701	0.325	0	C6_Activated Teff(IFNG+)	NOP14
0	0.732877	0.334	0.085	0	C6_Activated Teff(IFNG+)	NR4A3
0	0.732427	0.776	0.435	0	C6_Activated Teff(IFNG+)	VDR
0	0.728124	0.492	0.182	0	C6_Activated Teff(IFNG+)	TNS3
0	0.72405	0.676	0.344	0	C6_Activated Teff(IFNG+)	PAICS
0	0.719931	0.991	0.968	0	C6_Activated Teff(IFNG+)	EIF5A
0	0.716488	0.65	0.303	0	C6_Activated Teff(IFNG+)	PPAN
0	0.714	0.603	0.285	0	C6_Activated Teff(IFNG+)	YBX3
0	0.691359	0.675	0.355	0	C6_Activated Teff(IFNG+)	MCOLN2
0	0.683479	0.519	0.209	0	C6_Activated Teff(IFNG+)	IRF4
0	0.68237	0.676	0.369	0	C6_Activated Teff(IFNG+)	TOMM40
0	0.671671	0.997	0.986	0	C6_Activated Teff(IFNG+)	RAN
0	0.665503	0.343	0.074	0	C6_Activated Teff(IFNG+)	EBI3
0	0.65394	0.601	0.259	0	C6_Activated Teff(IFNG+)	TRAP1
0	0.645249	0.678	0.35	0	C6_Activated Teff(IFNG+)	IL21R
0	0.631528	0.612	0.297	0	C6_Activated Teff(IFNG+)	SNHG15
0	0.625831	0.686	0.371	0	C6_Activated Teff(IFNG+)	GTPBP4
0	0.616796	0.601	0.261	0	C6_Activated Teff(IFNG+)	AL138720.1
0	0.588536	0.555	0.226	0	C6_Activated Teff(IFNG+)	DOT1L
0	0.586571	0.594	0.267	0	C6_Activated Teff(IFNG+)	GPATCH4
0	0.559645	0.366	0.106	0	C6_Activated Teff(IFNG+)	PDGFA
0	0.557592	0.394	0.096	0	C6_Activated Teff(IFNG+)	COL6A3
0	0.554932	0.361	0.064	0	C6_Activated Teff(IFNG+)	AC112721.2
0	0.55245	0.444	0.147	0	C6_Activated Teff(IFNG+)	ZC3H12C
0	0.532114	0.343	0.067	0	C6_Activated Teff(IFNG+)	PYCR1
0	0.526602	0.526	0.219	0	C6_Activated Teff(IFNG+)	RRP1
0	0.507699	0.34	0.093	0	C6_Activated Teff(IFNG+)	GEM
0	0.487641	0.355	0.092	0	C6_Activated Teff(IFNG+)	LINC01281
0	0.456437	0.391	0.114	0	C6_Activated Teff(IFNG+)	NPM3
0	0.425222	0.28	0.071	0	C6_Activated Teff(IFNG+)	SHC4
0	0.350408	0.292	0.064	0	C6_Activated Teff(IFNG+)	METTL1
6.91e-308	0.671645	0.381	0.124	1.74e-303	C6_Activated Teff(IFNG+)	NR4A1
9.51e-307	0.743201	0.638	0.319	2.4e-302	C6_Activated Teff(IFNG+)	AFAP1L2
9.94e-307	0.590672	0.639	0.312	2.5e-302	C6_Activated Teff(IFNG+)	GOLIM4
1.64e-306	0.920581	0.842	0.644	4.12e-302	C6_Activated Teff(IFNG+)	RPL22L1
1.13e-303	0.833823	0.893	0.644	2.85e-299	C6_Activated Teff(IFNG+)	AHI1
2.71e-303	0.640353	0.918	0.786	6.82e-299	C6_Activated Teff(IFNG+)	CCT2
1.26e-301	0.678073	0.48	0.193	3.17e-297	C6_Activated Teff(IFNG+)	MTSS1
2.71e-300	0.515354	0.48	0.196	6.83e-296	C6_Activated Teff(IFNG+)	IFRD2
3.18e-297	0.646637	0.854	0.671	8e-293	C6_Activated Teff(IFNG+)	RSL1D1
3.26e-297	0.471522	0.439	0.167	8.22e-293	C6_Activated Teff(IFNG+)	CCDC86
9.1e-296	0.846358	0.973	0.913	2.29e-291	C6_Activated Teff(IFNG+)	SH2D2A
6.98e-295	0.551215	0.612	0.297	1.76e-290	C6_Activated Teff(IFNG+)	GNL3
1.49e-293	0.632501	0.989	0.963	3.75e-289	C6_Activated Teff(IFNG+)	NME2
2.73e-292	0.598908	0.717	0.425	6.89e-288	C6_Activated Teff(IFNG+)	EEF1E1
2.27e-289	0.38293	0.273	0.072	5.72e-285	C6_Activated Teff(IFNG+)	TNFRSF8
9.32e-289	0.594381	0.638	0.334	2.35e-284	C6_Activated Teff(IFNG+)	ZNF593
8.13e-288	0.381159	0.38	0.128	2.05e-283	C6_Activated Teff(IFNG+)	NAB2
1.17e-287	0.58082	0.989	0.96	2.94e-283	C6_Activated Teff(IFNG+)	SERBP1
4.96e-287	0.422778	0.411	0.144	1.25e-282	C6_Activated Teff(IFNG+)	SGPP2
1.45e-285	0.601542	0.54	0.246	3.65e-281	C6_Activated Teff(IFNG+)	SNHG3
1.78e-284	0.986026	0.887	0.733	4.5e-280	C6_Activated Teff(IFNG+)	BIRC3
3.61e-284	0.99078	0.788	0.57	9.09e-280	C6_Activated Teff(IFNG+)	CD70
2.04e-278	0.707288	0.81	0.6	5.15e-274	C6_Activated Teff(IFNG+)	SHMT2
4.53e-278	0.575307	0.607	0.304	1.14e-273	C6_Activated Teff(IFNG+)	AGK
5.37e-278	0.668951	0.73	0.47	1.35e-273	C6_Activated Teff(IFNG+)	TIMM13
5.69e-278	0.42384	0.355	0.118	1.43e-273	C6_Activated Teff(IFNG+)	LMCD1
1.6e-273	0.6471	0.827	0.644	4.03e-269	C6_Activated Teff(IFNG+)	NHP2
8.34e-273	0.535155	0.589	0.279	2.1e-268	C6_Activated Teff(IFNG+)	MTHFD1L
3.26e-272	0.535275	0.418	0.158	8.22e-268	C6_Activated Teff(IFNG+)	F5
8.4e-271	0.6213	0.705	0.414	2.12e-266	C6_Activated Teff(IFNG+)	PUM3
1.7e-270	0.769823	0.874	0.681	4.28e-266	C6_Activated Teff(IFNG+)	NAMPT
5.09e-270	0.689886	0.559	0.275	1.28e-265	C6_Activated Teff(IFNG+)	CAMTA2
5.64e-270	2.78422	0.739	0.525	1.42e-265	C6_Activated Teff(IFNG+)	IFNG
1.22e-268	0.589657	0.713	0.435	3.08e-264	C6_Activated Teff(IFNG+)	DCUN1D5
2.21e-265	0.809027	0.869	0.719	5.57e-261	C6_Activated Teff(IFNG+)	MTHFD2
5.45e-263	0.437593	0.408	0.157	1.37e-258	C6_Activated Teff(IFNG+)	CENPV
1.04e-262	0.506774	0.558	0.272	2.62e-258	C6_Activated Teff(IFNG+)	BOP1
1.32e-262	0.626152	0.462	0.188	3.32e-258	C6_Activated Teff(IFNG+)	RDH10
2.09e-262	0.621712	0.52	0.232	5.27e-258	C6_Activated Teff(IFNG+)	PPARG
6.93e-262	0.576265	0.929	0.823	1.74e-257	C6_Activated Teff(IFNG+)	SNRPD1
1.09e-261	0.739367	0.587	0.298	2.76e-257	C6_Activated Teff(IFNG+)	SDC4
4.88e-261	0.559964	0.648	0.352	1.23e-256	C6_Activated Teff(IFNG+)	BZW2
1.15e-260	0.732476	0.924	0.809	2.9e-256	C6_Activated Teff(IFNG+)	HNRNPAB
4.08e-260	0.6273	0.973	0.948	1.03e-255	C6_Activated Teff(IFNG+)	RPS17
1.03e-259	0.412971	0.301	0.091	2.58e-255	C6_Activated Teff(IFNG+)	LAYN
3.07e-259	0.362799	0.347	0.117	7.74e-255	C6_Activated Teff(IFNG+)	PUS7
3.56e-259	0.460205	0.442	0.181	8.97e-255	C6_Activated Teff(IFNG+)	MYBBP1A
8.08e-258	0.579535	0.987	0.966	2.03e-253	C6_Activated Teff(IFNG+)	EEF1B2
1.22e-257	0.557708	0.644	0.342	3.08e-253	C6_Activated Teff(IFNG+)	CCDC6
1.23e-257	0.631294	0.894	0.779	3.09e-253	C6_Activated Teff(IFNG+)	CCT5
3.35e-257	0.548617	0.588	0.302	8.45e-253	C6_Activated Teff(IFNG+)	SNHG8
4.45e-257	0.604376	0.677	0.396	1.12e-252	C6_Activated Teff(IFNG+)	STAT5A
1.01e-256	0.653189	0.981	0.918	2.55e-252	C6_Activated Teff(IFNG+)	RBPJ
3.52e-256	0.560487	0.656	0.369	8.87e-252	C6_Activated Teff(IFNG+)	ABCE1
2.26e-255	0.357919	0.351	0.121	5.69e-251	C6_Activated Teff(IFNG+)	SFXN2
1.93e-254	0.762037	0.737	0.502	4.85e-250	C6_Activated Teff(IFNG+)	SRM
1.69e-252	0.813535	0.778	0.572	4.25e-248	C6_Activated Teff(IFNG+)	SERPINB9
3.45e-252	0.601783	0.476	0.201	8.68e-248	C6_Activated Teff(IFNG+)	KCNQ5
1.62e-250	0.756851	0.283	0.088	4.08e-246	C6_Activated Teff(IFNG+)	CAVIN3
1.74e-249	0.576001	0.641	0.364	4.38e-245	C6_Activated Teff(IFNG+)	EBNA1BP2
4.64e-248	0.561464	0.837	0.677	1.17e-243	C6_Activated Teff(IFNG+)	PFDN2
2.64e-247	0.457219	0.413	0.164	6.65e-243	C6_Activated Teff(IFNG+)	DIXDC1
2.38e-246	0.312312	0.266	0.076	5.98e-242	C6_Activated Teff(IFNG+)	AC100849.1
9.61e-246	0.583744	0.649	0.374	2.42e-241	C6_Activated Teff(IFNG+)	DKC1
1.57e-245	0.53478	0.661	0.372	3.95e-241	C6_Activated Teff(IFNG+)	KCNN4
5.49e-245	0.476922	1	1	1.38e-240	C6_Activated Teff(IFNG+)	RPLP0
9.06e-245	0.47417	0.531	0.257	2.28e-240	C6_Activated Teff(IFNG+)	AIMP2
7.93e-243	0.64174	0.668	0.393	2e-238	C6_Activated Teff(IFNG+)	NINJ1
3.72e-241	0.500223	0.598	0.308	9.38e-237	C6_Activated Teff(IFNG+)	DNMT3A
3.84e-241	0.566928	0.611	0.326	9.67e-237	C6_Activated Teff(IFNG+)	WDR43
3.96e-241	0.571783	0.932	0.848	9.97e-237	C6_Activated Teff(IFNG+)	CCT6A
1.53e-240	0.372094	0.413	0.164	3.85e-236	C6_Activated Teff(IFNG+)	WDR12
2.89e-238	0.660887	0.69	0.405	7.27e-234	C6_Activated Teff(IFNG+)	PAM
3.1e-238	0.478439	0.518	0.247	7.8e-234	C6_Activated Teff(IFNG+)	SNHG16
1.9e-237	0.491916	0.457	0.199	4.78e-233	C6_Activated Teff(IFNG+)	STARD4
4.21e-236	0.530102	0.637	0.335	1.06e-231	C6_Activated Teff(IFNG+)	TIAM2
7.11e-236	0.419993	0.439	0.187	1.79e-231	C6_Activated Teff(IFNG+)	ADO
4.22e-235	0.507942	0.993	0.986	1.06e-230	C6_Activated Teff(IFNG+)	RPL7
8.83e-235	0.331092	0.364	0.134	2.22e-230	C6_Activated Teff(IFNG+)	TIMM8A
2.25e-234	0.518046	0.529	0.266	5.67e-230	C6_Activated Teff(IFNG+)	YRDC
9.94e-234	0.609073	0.814	0.645	2.5e-229	C6_Activated Teff(IFNG+)	PRMT1
1.51e-233	0.860023	0.713	0.482	3.81e-229	C6_Activated Teff(IFNG+)	REL
1.97e-232	0.540872	0.753	0.522	4.96e-228	C6_Activated Teff(IFNG+)	MRPL4
2.25e-232	0.511955	0.575	0.307	5.68e-228	C6_Activated Teff(IFNG+)	RABGGTB
6.53e-232	0.288543	0.258	0.075	1.65e-227	C6_Activated Teff(IFNG+)	HECTD2
1.29e-231	0.434373	0.999	0.998	3.25e-227	C6_Activated Teff(IFNG+)	RPS6
3.79e-231	0.517212	0.989	0.951	9.56e-227	C6_Activated Teff(IFNG+)	PTPN7
5.47e-231	2.17854	0.493	0.25	1.38e-226	C6_Activated Teff(IFNG+)	LTA
5.49e-231	0.565097	0.496	0.231	1.38e-226	C6_Activated Teff(IFNG+)	JAML
3.19e-229	0.572677	0.765	0.529	8.04e-225	C6_Activated Teff(IFNG+)	ARL3
1.96e-228	0.440915	0.998	0.998	4.93e-224	C6_Activated Teff(IFNG+)	PKM
2e-228	0.562039	0.699	0.44	5.04e-224	C6_Activated Teff(IFNG+)	MRPL12
6.17e-227	0.467106	0.309	0.105	1.55e-222	C6_Activated Teff(IFNG+)	RAMP1
1.18e-226	0.509107	0.645	0.375	2.98e-222	C6_Activated Teff(IFNG+)	ZNRD2
2e-224	0.379306	0.406	0.167	5.04e-220	C6_Activated Teff(IFNG+)	RRS1
1.74e-223	0.522951	0.639	0.366	4.37e-219	C6_Activated Teff(IFNG+)	MRPL17
2.11e-223	0.506166	0.574	0.296	5.31e-219	C6_Activated Teff(IFNG+)	SLC7A1
9.08e-222	0.422969	0.386	0.154	2.29e-217	C6_Activated Teff(IFNG+)	SEMA4A
7.49e-220	0.510292	0.918	0.824	1.89e-215	C6_Activated Teff(IFNG+)	CCT4
8.44e-219	0.467963	0.685	0.405	2.13e-214	C6_Activated Teff(IFNG+)	RCC2
3.03e-218	0.574061	0.484	0.226	7.64e-214	C6_Activated Teff(IFNG+)	CD83
8.65e-218	0.521134	0.89	0.768	2.18e-213	C6_Activated Teff(IFNG+)	CCT3
1.97e-215	0.441103	0.481	0.221	4.96e-211	C6_Activated Teff(IFNG+)	CMSS1
1.37e-214	0.722758	0.863	0.732	3.45e-210	C6_Activated Teff(IFNG+)	SLC3A2
2.24e-213	0.438634	0.993	0.976	5.64e-209	C6_Activated Teff(IFNG+)	SET
5.51e-213	0.415625	0.38	0.152	1.39e-208	C6_Activated Teff(IFNG+)	ARHGAP31
1.27e-212	0.506035	0.676	0.423	3.21e-208	C6_Activated Teff(IFNG+)	PSMB5
2.23e-212	0.421484	0.994	0.989	5.61e-208	C6_Activated Teff(IFNG+)	ATP5MC3
5.06e-212	0.656959	0.338	0.13	1.27e-207	C6_Activated Teff(IFNG+)	TPRG1
4e-210	0.290105	0.258	0.081	1.01e-205	C6_Activated Teff(IFNG+)	PLEKHA7
8.72e-209	1.80419	0.43	0.197	2.2e-204	C6_Activated Teff(IFNG+)	XCL2
1.13e-208	0.488072	0.888	0.763	2.84e-204	C6_Activated Teff(IFNG+)	ILF2
3.66e-208	0.492673	0.74	0.497	9.22e-204	C6_Activated Teff(IFNG+)	MRPL3
7.28e-207	0.282509	0.302	0.106	1.83e-202	C6_Activated Teff(IFNG+)	CTU2
8.71e-207	0.288671	0.263	0.085	2.19e-202	C6_Activated Teff(IFNG+)	FAM216A
4.57e-206	1.22627	0.941	0.941	1.15e-201	C6_Activated Teff(IFNG+)	GZMB
5.87e-206	0.86661	0.483	0.237	1.48e-201	C6_Activated Teff(IFNG+)	TSHZ2
3.12e-204	0.482054	0.525	0.263	7.86e-200	C6_Activated Teff(IFNG+)	EDARADD
6.87e-204	0.553777	0.84	0.717	1.73e-199	C6_Activated Teff(IFNG+)	CYCS
1.65e-203	0.97387	0.504	0.264	4.15e-199	C6_Activated Teff(IFNG+)	IER3
4.5e-203	0.312629	0.35	0.137	1.13e-198	C6_Activated Teff(IFNG+)	DPH2
9.82e-203	0.587937	0.642	0.379	2.47e-198	C6_Activated Teff(IFNG+)	SQLE
2.79e-202	0.520047	0.808	0.639	7.03e-198	C6_Activated Teff(IFNG+)	ATP5MC1
3.72e-201	0.843201	0.811	0.658	9.36e-197	C6_Activated Teff(IFNG+)	RGCC
1.12e-200	0.281611	0.28	0.094	2.82e-196	C6_Activated Teff(IFNG+)	TRIB1
9.67e-199	0.499223	0.628	0.367	2.44e-194	C6_Activated Teff(IFNG+)	PRKAR1B
3.4e-197	0.373357	0.439	0.201	8.57e-193	C6_Activated Teff(IFNG+)	PNO1
1.18e-196	0.596184	0.67	0.429	2.97e-192	C6_Activated Teff(IFNG+)	ODC1
9.78e-196	0.4193	0.469	0.228	2.46e-191	C6_Activated Teff(IFNG+)	TSR1
1.21e-195	0.474806	0.646	0.389	3.04e-191	C6_Activated Teff(IFNG+)	ATIC
2.5e-195	0.518333	0.899	0.804	6.31e-191	C6_Activated Teff(IFNG+)	PPA1
3.1e-195	0.372263	0.438	0.202	7.8e-191	C6_Activated Teff(IFNG+)	UTP4
4.72e-195	0.410246	0.5	0.252	1.19e-190	C6_Activated Teff(IFNG+)	LTV1
5.68e-195	0.409174	0.561	0.304	1.43e-190	C6_Activated Teff(IFNG+)	MRPL32
2.11e-194	0.493663	0.864	0.748	5.32e-190	C6_Activated Teff(IFNG+)	SNRPE
2.68e-194	0.422152	0.552	0.296	6.76e-190	C6_Activated Teff(IFNG+)	PAM16
6.84e-194	0.424274	0.997	0.993	1.72e-189	C6_Activated Teff(IFNG+)	RPL4
8.9e-193	0.375203	0.447	0.21	2.24e-188	C6_Activated Teff(IFNG+)	PAK1IP1
3.24e-192	0.347236	0.428	0.194	8.16e-188	C6_Activated Teff(IFNG+)	PINX1
1.05e-191	0.823872	0.815	0.649	2.66e-187	C6_Activated Teff(IFNG+)	TNFRSF18
1.64e-191	0.301478	0.308	0.114	4.12e-187	C6_Activated Teff(IFNG+)	SLC39A14
1.06e-190	0.414712	0.998	0.996	2.67e-186	C6_Activated Teff(IFNG+)	RPL5
1.05e-189	0.48453	0.761	0.554	2.64e-185	C6_Activated Teff(IFNG+)	EIF1AX
1.55e-189	0.347267	0.376	0.16	3.9e-185	C6_Activated Teff(IFNG+)	PLAGL2
2.76e-189	0.459737	0.981	0.943	6.94e-185	C6_Activated Teff(IFNG+)	HNRNPDL
6.08e-189	0.426918	1	1	1.53e-184	C6_Activated Teff(IFNG+)	RPS2
2.18e-188	0.326641	0.406	0.179	5.5e-184	C6_Activated Teff(IFNG+)	TOMM34
3.12e-188	0.584761	0.715	0.489	7.86e-184	C6_Activated Teff(IFNG+)	TBX21
7.83e-188	0.500555	0.992	0.987	1.97e-183	C6_Activated Teff(IFNG+)	EIF4A1
1.11e-187	0.468171	0.589	0.331	2.78e-183	C6_Activated Teff(IFNG+)	ATP13A3
1.12e-187	0.351767	0.461	0.22	2.83e-183	C6_Activated Teff(IFNG+)	EXOSC5
2.68e-186	0.40037	0.495	0.255	6.75e-182	C6_Activated Teff(IFNG+)	NDUFAF4
7.28e-186	0.312417	0.367	0.155	1.83e-181	C6_Activated Teff(IFNG+)	PRMT5
9.64e-186	0.389438	0.517	0.267	2.43e-181	C6_Activated Teff(IFNG+)	PMM2
1.1e-185	0.392508	0.994	0.994	2.77e-181	C6_Activated Teff(IFNG+)	RPL9
1.21e-185	0.292498	0.263	0.089	3.06e-181	C6_Activated Teff(IFNG+)	CPM
5.63e-185	0.359916	0.305	0.114	1.42e-180	C6_Activated Teff(IFNG+)	ATP9A
6.33e-185	0.438107	0.606	0.356	1.59e-180	C6_Activated Teff(IFNG+)	IMP4
9.61e-185	3.68274	0.26	0.094	2.42e-180	C6_Activated Teff(IFNG+)	IL3
1.02e-184	0.462758	0.668	0.417	2.57e-180	C6_Activated Teff(IFNG+)	TIMM10
1.82e-184	0.392789	0.451	0.219	4.6e-180	C6_Activated Teff(IFNG+)	TRMT1
1.85e-184	0.475629	0.915	0.824	4.67e-180	C6_Activated Teff(IFNG+)	RBM17
1.91e-184	0.408859	0.561	0.309	4.81e-180	C6_Activated Teff(IFNG+)	MRPL24
2.81e-184	0.429337	0.52	0.275	7.09e-180	C6_Activated Teff(IFNG+)	AHCY
1.17e-183	0.349905	0.438	0.207	2.94e-179	C6_Activated Teff(IFNG+)	GRWD1
1.81e-183	0.565726	0.768	0.565	4.55e-179	C6_Activated Teff(IFNG+)	MDFIC
9.26e-183	0.45668	0.964	0.935	2.33e-178	C6_Activated Teff(IFNG+)	PSMA2
2.33e-182	0.400309	0.514	0.267	5.88e-178	C6_Activated Teff(IFNG+)	CTPS1
2.43e-182	0.383512	0.531	0.28	6.12e-178	C6_Activated Teff(IFNG+)	FARSB
6.12e-181	0.462124	0.895	0.767	1.54e-176	C6_Activated Teff(IFNG+)	NOP58
1.69e-180	0.473819	0.872	0.734	4.25e-176	C6_Activated Teff(IFNG+)	SYNCRIP
1.06e-179	0.491756	0.585	0.341	2.66e-175	C6_Activated Teff(IFNG+)	DANCR
1.49e-179	0.433612	0.932	0.872	3.74e-175	C6_Activated Teff(IFNG+)	SNU13
2.44e-179	0.464728	0.681	0.444	6.16e-175	C6_Activated Teff(IFNG+)	NDUFAF8
3.3e-179	0.391245	0.501	0.258	8.3e-175	C6_Activated Teff(IFNG+)	WDR36
2.6e-178	0.394593	0.997	0.991	6.55e-174	C6_Activated Teff(IFNG+)	YBX1
8.95e-178	0.520051	0.665	0.43	2.26e-173	C6_Activated Teff(IFNG+)	NOP56
2.85e-177	0.379128	0.499	0.26	7.19e-173	C6_Activated Teff(IFNG+)	PES1
2.51e-176	0.291982	0.352	0.146	6.32e-172	C6_Activated Teff(IFNG+)	WDR4
2.56e-176	0.405825	0.379	0.163	6.46e-172	C6_Activated Teff(IFNG+)	MAGI1
5.31e-176	0.467409	0.996	0.989	1.34e-171	C6_Activated Teff(IFNG+)	PGAM1
9.58e-175	0.424434	0.302	0.119	2.41e-170	C6_Activated Teff(IFNG+)	NEK6
2.82e-174	0.517176	0.955	0.899	7.09e-170	C6_Activated Teff(IFNG+)	SNHG29
4.77e-174	0.329109	0.448	0.213	1.2e-169	C6_Activated Teff(IFNG+)	PRMT3
1.21e-173	0.337538	0.394	0.179	3.04e-169	C6_Activated Teff(IFNG+)	POLR1C
5.16e-173	0.298345	0.35	0.148	1.3e-168	C6_Activated Teff(IFNG+)	C12orf45
8.8e-173	0.450195	0.863	0.725	2.22e-168	C6_Activated Teff(IFNG+)	GSPT1
4.26e-172	0.452569	0.4	0.187	1.07e-167	C6_Activated Teff(IFNG+)	GADD45A
7.45e-171	0.608306	0.95	0.898	1.88e-166	C6_Activated Teff(IFNG+)	LAG3
3.11e-170	0.374808	0.572	0.318	7.85e-166	C6_Activated Teff(IFNG+)	RBM19
4.42e-170	0.427012	0.592	0.345	1.11e-165	C6_Activated Teff(IFNG+)	ADAP1
4.69e-170	0.301349	0.352	0.15	1.18e-165	C6_Activated Teff(IFNG+)	MAK16
6.25e-170	0.280176	0.349	0.147	1.58e-165	C6_Activated Teff(IFNG+)	SFXN4
1.79e-169	0.475946	0.802	0.631	4.52e-165	C6_Activated Teff(IFNG+)	FBL
1.96e-169	0.393934	0.546	0.305	4.95e-165	C6_Activated Teff(IFNG+)	UCK2
2.22e-169	0.351925	0.343	0.143	5.58e-165	C6_Activated Teff(IFNG+)	MAMLD1
4.13e-169	0.418037	0.279	0.104	1.04e-164	C6_Activated Teff(IFNG+)	IL4I1
9e-169	0.353229	0.998	0.996	2.27e-164	C6_Activated Teff(IFNG+)	RPL10A
1.28e-168	0.432927	0.667	0.44	3.22e-164	C6_Activated Teff(IFNG+)	FARSA
2.88e-168	0.491688	0.669	0.441	7.26e-164	C6_Activated Teff(IFNG+)	IARS
1.02e-167	0.423074	0.979	0.958	2.57e-163	C6_Activated Teff(IFNG+)	RPL23
2.1e-166	0.250733	0.287	0.109	5.29e-162	C6_Activated Teff(IFNG+)	KCNK5
3.12e-166	0.705802	0.959	0.907	7.86e-162	C6_Activated Teff(IFNG+)	NFKBIA
4.62e-166	0.443978	0.901	0.806	1.16e-161	C6_Activated Teff(IFNG+)	TOMM5
2.18e-165	0.472502	0.777	0.628	5.49e-161	C6_Activated Teff(IFNG+)	SLIRP
7.39e-165	0.347489	0.999	0.997	1.86e-160	C6_Activated Teff(IFNG+)	HNRNPA1
2.05e-164	0.296091	0.317	0.129	5.17e-160	C6_Activated Teff(IFNG+)	HMSD
2.77e-164	0.399296	0.551	0.317	6.98e-160	C6_Activated Teff(IFNG+)	SRPRB
2.88e-164	0.448222	0.85	0.716	7.25e-160	C6_Activated Teff(IFNG+)	EIF5B
8.9e-164	0.36649	0.525	0.29	2.24e-159	C6_Activated Teff(IFNG+)	EMG1
1.26e-163	0.406243	0.98	0.953	3.18e-159	C6_Activated Teff(IFNG+)	SRSF2
2.05e-163	0.333825	0.425	0.205	5.16e-159	C6_Activated Teff(IFNG+)	RRP15
2.63e-163	0.322931	0.379	0.172	6.62e-159	C6_Activated Teff(IFNG+)	RCN1
3.37e-163	0.301168	0.383	0.174	8.48e-159	C6_Activated Teff(IFNG+)	SLC25A33
3.91e-163	0.370456	0.481	0.254	9.85e-159	C6_Activated Teff(IFNG+)	NOP2
5.95e-163	0.453795	0.989	0.975	1.5e-158	C6_Activated Teff(IFNG+)	SEC61B
9.8e-163	0.577069	0.662	0.461	2.47e-158	C6_Activated Teff(IFNG+)	BCL2L1
1.15e-161	1.58454	0.693	0.506	2.91e-157	C6_Activated Teff(IFNG+)	XCL1
1.64e-161	0.646803	0.899	0.828	4.14e-157	C6_Activated Teff(IFNG+)	CTSB
6.04e-161	0.318192	0.454	0.227	1.52e-156	C6_Activated Teff(IFNG+)	VARS
6.94e-161	0.445827	0.64	0.4	1.75e-156	C6_Activated Teff(IFNG+)	LRPPRC
2.03e-160	0.382268	0.528	0.295	5.12e-156	C6_Activated Teff(IFNG+)	NACC1
4.64e-160	0.344215	0.367	0.162	1.17e-155	C6_Activated Teff(IFNG+)	NHS
1.52e-159	0.360113	0.454	0.229	3.83e-155	C6_Activated Teff(IFNG+)	DDX10
1.76e-159	0.310761	0.376	0.173	4.44e-155	C6_Activated Teff(IFNG+)	RRP9
2.2e-159	0.456184	0.444	0.228	5.55e-155	C6_Activated Teff(IFNG+)	BMERB1
3.72e-158	0.389148	0.532	0.303	9.37e-154	C6_Activated Teff(IFNG+)	BRIX1
4.21e-158	0.493395	0.803	0.64	1.06e-153	C6_Activated Teff(IFNG+)	NFKB2
4.84e-158	0.379287	0.492	0.267	1.22e-153	C6_Activated Teff(IFNG+)	SNHG17
5.54e-158	0.352755	0.486	0.255	1.4e-153	C6_Activated Teff(IFNG+)	ESF1
2.93e-157	0.396172	0.981	0.956	7.37e-153	C6_Activated Teff(IFNG+)	NDUFV2
3.41e-157	0.443005	0.337	0.145	8.59e-153	C6_Activated Teff(IFNG+)	ACTN1
1.03e-156	0.439578	0.865	0.735	2.59e-152	C6_Activated Teff(IFNG+)	EIF4G1
1.29e-156	0.417107	0.588	0.357	3.26e-152	C6_Activated Teff(IFNG+)	MRPS26
1.39e-156	0.427564	0.9	0.742	3.5e-152	C6_Activated Teff(IFNG+)	LYST
1.45e-156	0.374063	0.483	0.255	3.66e-152	C6_Activated Teff(IFNG+)	ACSL1
3.49e-156	0.450162	0.453	0.239	8.79e-152	C6_Activated Teff(IFNG+)	SLC43A3
5.1e-155	0.352699	0.471	0.247	1.28e-150	C6_Activated Teff(IFNG+)	TRMT6
1.04e-154	0.437178	0.863	0.779	2.61e-150	C6_Activated Teff(IFNG+)	CCT7
1.06e-154	0.44176	0.917	0.84	2.66e-150	C6_Activated Teff(IFNG+)	CMTM6
4.95e-154	0.326549	0.404	0.195	1.25e-149	C6_Activated Teff(IFNG+)	PPRC1
1.1e-153	0.40868	0.52	0.297	2.78e-149	C6_Activated Teff(IFNG+)	PRDX4
4.38e-153	0.407857	0.697	0.484	1.1e-148	C6_Activated Teff(IFNG+)	TIMM17A
1.56e-152	0.345668	0.295	0.118	3.93e-148	C6_Activated Teff(IFNG+)	HRH2
1.91e-152	0.333935	0.442	0.224	4.81e-148	C6_Activated Teff(IFNG+)	WDR75
2.06e-151	0.29308	0.359	0.164	5.18e-147	C6_Activated Teff(IFNG+)	POLR3H
2.28e-151	0.62503	0.57	0.358	5.74e-147	C6_Activated Teff(IFNG+)	AC008105.3
2.49e-151	0.429278	0.806	0.647	6.28e-147	C6_Activated Teff(IFNG+)	EIF3B
3.43e-151	0.47423	0.692	0.486	8.64e-147	C6_Activated Teff(IFNG+)	DCTPP1
3.81e-151	0.469381	0.878	0.725	9.61e-147	C6_Activated Teff(IFNG+)	GRAMD1B
3.88e-151	0.310336	0.338	0.148	9.78e-147	C6_Activated Teff(IFNG+)	TUBB6
8.01e-151	2.50588	0.659	0.551	2.02e-146	C6_Activated Teff(IFNG+)	CCL3
8.59e-151	0.455009	0.694	0.482	2.16e-146	C6_Activated Teff(IFNG+)	TRIM8
1.26e-150	0.364093	0.531	0.301	3.17e-146	C6_Activated Teff(IFNG+)	PABPC4
5.07e-150	0.328685	1	0.999	1.28e-145	C6_Activated Teff(IFNG+)	RPL8
7.85e-150	0.310281	0.397	0.189	1.98e-145	C6_Activated Teff(IFNG+)	UTP20
9.3e-150	0.339455	0.453	0.239	2.34e-145	C6_Activated Teff(IFNG+)	TIMM9
1.84e-149	0.405134	0.635	0.408	4.63e-145	C6_Activated Teff(IFNG+)	GRPEL1
2.24e-149	0.437853	0.639	0.418	5.64e-145	C6_Activated Teff(IFNG+)	NIFK
4.09e-149	0.512374	0.681	0.471	1.03e-144	C6_Activated Teff(IFNG+)	ACSL4
4.25e-148	0.355118	0.575	0.341	1.07e-143	C6_Activated Teff(IFNG+)	DCAF13
6.63e-148	0.365714	0.348	0.158	1.67e-143	C6_Activated Teff(IFNG+)	NFKBID
1.01e-147	0.257067	0.269	0.105	2.54e-143	C6_Activated Teff(IFNG+)	SEC14L2
1.34e-147	0.395811	0.994	0.992	3.37e-143	C6_Activated Teff(IFNG+)	RPS5
2.88e-147	0.345543	0.998	0.998	7.25e-143	C6_Activated Teff(IFNG+)	RPS23
3.88e-147	0.299383	0.386	0.185	9.77e-143	C6_Activated Teff(IFNG+)	RPF2
6.17e-147	0.376293	0.919	0.856	1.55e-142	C6_Activated Teff(IFNG+)	NDUFAB1
3.93e-146	0.432719	0.833	0.704	9.9e-142	C6_Activated Teff(IFNG+)	ATP1B3
1.47e-145	0.357076	0.537	0.316	3.69e-141	C6_Activated Teff(IFNG+)	MRPL15
3.46e-145	0.454951	0.735	0.505	8.71e-141	C6_Activated Teff(IFNG+)	ZEB2
6.46e-145	0.278822	0.346	0.157	1.63e-140	C6_Activated Teff(IFNG+)	WDR3
9.17e-145	0.340371	0.511	0.288	2.31e-140	C6_Activated Teff(IFNG+)	DDX56
9.32e-145	0.392937	0.911	0.838	2.35e-140	C6_Activated Teff(IFNG+)	TUFM
1.28e-144	0.335801	0.999	0.998	3.23e-140	C6_Activated Teff(IFNG+)	RPSA
1.78e-144	0.397634	0.614	0.386	4.5e-140	C6_Activated Teff(IFNG+)	DNAJC2
3.74e-144	0.332105	0.435	0.219	9.43e-140	C6_Activated Teff(IFNG+)	LRRC8B
4.18e-144	0.360197	0.483	0.262	1.05e-139	C6_Activated Teff(IFNG+)	PPME1
4.8e-144	0.653513	0.52	0.304	1.21e-139	C6_Activated Teff(IFNG+)	PMAIP1
5.3e-144	0.60256	0.438	0.232	1.33e-139	C6_Activated Teff(IFNG+)	BATF3
3.83e-143	0.32633	0.996	0.994	9.65e-139	C6_Activated Teff(IFNG+)	CHCHD2
1.08e-142	0.331122	0.454	0.241	2.72e-138	C6_Activated Teff(IFNG+)	COPRS
1.14e-142	0.377675	0.585	0.361	2.88e-138	C6_Activated Teff(IFNG+)	GART
1.29e-142	0.291851	0.355	0.166	3.26e-138	C6_Activated Teff(IFNG+)	ATAD3A
2.46e-142	0.373228	0.425	0.221	6.2e-138	C6_Activated Teff(IFNG+)	THOP1
2.96e-142	0.363504	0.44	0.233	7.45e-138	C6_Activated Teff(IFNG+)	SLC4A2
1.74e-141	0.356507	0.367	0.174	4.39e-137	C6_Activated Teff(IFNG+)	SNHG25
4.13e-141	0.411257	0.568	0.35	1.04e-136	C6_Activated Teff(IFNG+)	PHF6
6.84e-141	0.417717	0.921	0.84	1.72e-136	C6_Activated Teff(IFNG+)	ANP32E
8.87e-141	0.504491	0.877	0.786	2.23e-136	C6_Activated Teff(IFNG+)	NDFIP1
2.49e-140	0.364032	0.492	0.28	6.28e-136	C6_Activated Teff(IFNG+)	GAR1
2.68e-140	0.255512	0.31	0.134	6.74e-136	C6_Activated Teff(IFNG+)	SLC25A19
3.94e-140	0.399751	0.917	0.86	9.91e-136	C6_Activated Teff(IFNG+)	CCT8
5.31e-140	0.256307	0.342	0.156	1.34e-135	C6_Activated Teff(IFNG+)	TFB2M
9.25e-140	0.30328	0.318	0.139	2.33e-135	C6_Activated Teff(IFNG+)	FAM184A
1.94e-139	0.433685	0.758	0.572	4.89e-135	C6_Activated Teff(IFNG+)	TAF1D
4.83e-139	1.01291	0.632	0.443	1.22e-134	C6_Activated Teff(IFNG+)	TNFRSF4
9.98e-139	0.314023	0.342	0.157	2.51e-134	C6_Activated Teff(IFNG+)	DSTYK
1.15e-138	0.318611	0.376	0.183	2.9e-134	C6_Activated Teff(IFNG+)	RCC1
1.15e-138	0.428845	0.852	0.739	2.91e-134	C6_Activated Teff(IFNG+)	HSPA9
1.22e-138	0.331342	0.998	0.997	3.07e-134	C6_Activated Teff(IFNG+)	RPS13
1.65e-138	0.348055	0.521	0.304	4.15e-134	C6_Activated Teff(IFNG+)	NOB1
6.31e-138	0.378536	0.916	0.85	1.59e-133	C6_Activated Teff(IFNG+)	SNRPF
9.64e-138	0.453569	0.607	0.396	2.43e-133	C6_Activated Teff(IFNG+)	SIAH2
1.41e-137	0.399297	0.782	0.617	3.54e-133	C6_Activated Teff(IFNG+)	PHB
1.93e-137	0.401035	0.729	0.54	4.86e-133	C6_Activated Teff(IFNG+)	HSPA4
3.19e-137	0.266621	0.363	0.172	8.04e-133	C6_Activated Teff(IFNG+)	RBFA
5.63e-137	0.323556	0.546	0.322	1.42e-132	C6_Activated Teff(IFNG+)	TIMM50
3.84e-136	0.291792	0.429	0.221	9.68e-132	C6_Activated Teff(IFNG+)	TMA16
8.12e-136	0.454118	0.644	0.433	2.04e-131	C6_Activated Teff(IFNG+)	MAT2A
2.09e-135	0.335878	0.475	0.261	5.26e-131	C6_Activated Teff(IFNG+)	RANGAP1
5.21e-135	0.46888	0.445	0.244	1.31e-130	C6_Activated Teff(IFNG+)	BCL2A1
1.22e-134	0.332677	0.513	0.296	3.06e-130	C6_Activated Teff(IFNG+)	UTP11
1.72e-134	0.345593	0.571	0.356	4.34e-130	C6_Activated Teff(IFNG+)	MRPS23
2.79e-134	0.312793	0.449	0.241	7.02e-130	C6_Activated Teff(IFNG+)	NAT10
3.68e-133	0.278161	0.294	0.126	9.27e-129	C6_Activated Teff(IFNG+)	GFOD1
6.94e-133	0.348609	0.526	0.31	1.75e-128	C6_Activated Teff(IFNG+)	MAGOHB
8.13e-133	0.318962	0.359	0.173	2.05e-128	C6_Activated Teff(IFNG+)	SLC29A1
9.65e-133	0.389163	0.665	0.462	2.43e-128	C6_Activated Teff(IFNG+)	STARD7
1.55e-132	0.365674	0.563	0.344	3.9e-128	C6_Activated Teff(IFNG+)	IPO5
1.64e-132	0.357097	0.528	0.313	4.14e-128	C6_Activated Teff(IFNG+)	POLD2
2.22e-132	0.386851	0.625	0.414	5.61e-128	C6_Activated Teff(IFNG+)	APEX1
5.36e-132	0.266035	0.345	0.163	1.35e-127	C6_Activated Teff(IFNG+)	PUS1
7.57e-132	0.362192	0.633	0.415	1.91e-127	C6_Activated Teff(IFNG+)	RPL7L1
1.43e-131	0.318751	0.995	0.984	3.6e-127	C6_Activated Teff(IFNG+)	PABPC1
2.22e-131	0.260596	0.28	0.119	5.58e-127	C6_Activated Teff(IFNG+)	NT5DC2
3.14e-131	0.435417	0.426	0.23	7.91e-127	C6_Activated Teff(IFNG+)	BCAT1
3.92e-131	1.91729	0.315	0.15	9.87e-127	C6_Activated Teff(IFNG+)	IL13
4.73e-130	0.358289	0.907	0.842	1.19e-125	C6_Activated Teff(IFNG+)	TOMM6
1.66e-129	0.316218	0.995	0.993	4.17e-125	C6_Activated Teff(IFNG+)	RPL27
4.72e-129	0.340393	0.581	0.361	1.19e-124	C6_Activated Teff(IFNG+)	UBA5
5.91e-129	0.49362	0.951	0.904	1.49e-124	C6_Activated Teff(IFNG+)	HSPA5
2.06e-128	0.479629	0.635	0.443	5.2e-124	C6_Activated Teff(IFNG+)	GRAMD1A
2.71e-128	0.362283	0.493	0.28	6.84e-124	C6_Activated Teff(IFNG+)	ARSB
5.27e-128	0.257003	0.318	0.147	1.33e-123	C6_Activated Teff(IFNG+)	BYSL
9.79e-128	0.401194	0.63	0.422	2.47e-123	C6_Activated Teff(IFNG+)	BTG3
1.2e-127	0.370359	0.673	0.465	3.02e-123	C6_Activated Teff(IFNG+)	POLR2H
2.34e-127	0.313473	0.417	0.221	5.89e-123	C6_Activated Teff(IFNG+)	PNPT1
5.45e-127	0.436707	0.682	0.485	1.37e-122	C6_Activated Teff(IFNG+)	HSPH1
9.32e-127	0.311907	0.466	0.262	2.35e-122	C6_Activated Teff(IFNG+)	MRPS17
1.41e-126	0.594844	0.679	0.496	3.55e-122	C6_Activated Teff(IFNG+)	DUSP5
1.59e-126	0.282543	1	0.998	4.01e-122	C6_Activated Teff(IFNG+)	RPS9
1.59e-126	0.31163	0.471	0.266	4.01e-122	C6_Activated Teff(IFNG+)	NCLN
1.7e-126	0.382666	0.876	0.803	4.29e-122	C6_Activated Teff(IFNG+)	PHB2
2.17e-126	0.334138	0.999	0.997	5.46e-122	C6_Activated Teff(IFNG+)	HSP90AA1
2.46e-126	0.370757	0.669	0.469	6.21e-122	C6_Activated Teff(IFNG+)	BCCIP
3.38e-126	0.349598	0.922	0.829	8.53e-122	C6_Activated Teff(IFNG+)	ILF3
6.04e-126	0.271296	0.361	0.177	1.52e-121	C6_Activated Teff(IFNG+)	PPAT
7.52e-126	0.395341	0.833	0.716	1.89e-121	C6_Activated Teff(IFNG+)	LMAN1
7.83e-126	0.366528	0.65	0.453	1.97e-121	C6_Activated Teff(IFNG+)	COA4
1.1e-125	0.367532	0.712	0.521	2.76e-121	C6_Activated Teff(IFNG+)	EIF4E
1.32e-125	0.322079	0.491	0.285	3.32e-121	C6_Activated Teff(IFNG+)	EXOSC4
1.52e-125	0.36877	0.642	0.432	3.82e-121	C6_Activated Teff(IFNG+)	IPO7
1.95e-125	0.310626	0.448	0.245	4.92e-121	C6_Activated Teff(IFNG+)	PTRH2
3.39e-125	0.326674	0.495	0.288	8.54e-121	C6_Activated Teff(IFNG+)	SLC66A2
5.41e-125	0.292795	0.999	0.998	1.36e-120	C6_Activated Teff(IFNG+)	RPL32
7.84e-125	0.341001	0.591	0.375	1.98e-120	C6_Activated Teff(IFNG+)	PARVB
1.65e-124	0.343887	0.685	0.478	4.15e-120	C6_Activated Teff(IFNG+)	TIMM23
4.44e-124	0.368045	0.705	0.525	1.12e-119	C6_Activated Teff(IFNG+)	MRPS12
5.35e-124	0.335783	0.556	0.346	1.35e-119	C6_Activated Teff(IFNG+)	NOC2L
1.46e-123	0.310092	0.998	0.999	3.69e-119	C6_Activated Teff(IFNG+)	RPS8
1.53e-123	0.367447	0.684	0.488	3.85e-119	C6_Activated Teff(IFNG+)	EIF2S1
2.09e-123	0.41062	0.73	0.564	5.25e-119	C6_Activated Teff(IFNG+)	TNIP2
2.48e-123	0.274062	0.371	0.187	6.24e-119	C6_Activated Teff(IFNG+)	CARM1
3.12e-123	0.275785	0.391	0.202	7.87e-119	C6_Activated Teff(IFNG+)	SEH1L
3.42e-123	0.297305	0.478	0.271	8.61e-119	C6_Activated Teff(IFNG+)	TWISTNB
3.61e-123	0.364092	0.506	0.285	9.09e-119	C6_Activated Teff(IFNG+)	PDCD1
6.76e-123	0.556231	0.786	0.664	1.7e-118	C6_Activated Teff(IFNG+)	SLC7A5
1.16e-122	0.317848	0.477	0.268	2.92e-118	C6_Activated Teff(IFNG+)	MDN1
1.22e-122	0.415356	0.596	0.395	3.06e-118	C6_Activated Teff(IFNG+)	CDK4
1.98e-122	0.397346	0.444	0.25	4.99e-118	C6_Activated Teff(IFNG+)	C19orf48
3.4e-122	0.459072	0.882	0.787	8.57e-118	C6_Activated Teff(IFNG+)	ZFAS1
4.6e-122	0.34041	0.998	0.996	1.16e-117	C6_Activated Teff(IFNG+)	RPL37A
8.43e-122	0.463128	0.971	0.957	2.12e-117	C6_Activated Teff(IFNG+)	CD82
1.41e-121	0.287828	0.991	0.986	3.56e-117	C6_Activated Teff(IFNG+)	SLC25A3
3.11e-121	0.351707	0.951	0.914	7.83e-117	C6_Activated Teff(IFNG+)	RBM8A
5.31e-121	0.416108	0.638	0.436	1.34e-116	C6_Activated Teff(IFNG+)	MTHFD1
1.42e-120	0.340712	0.616	0.403	3.58e-116	C6_Activated Teff(IFNG+)	TFAM
2.94e-120	0.305337	0.451	0.253	7.41e-116	C6_Activated Teff(IFNG+)	TXNDC5
3.02e-120	0.359682	0.953	0.906	7.61e-116	C6_Activated Teff(IFNG+)	NAP1L1
7.82e-120	0.348675	0.873	0.774	1.97e-115	C6_Activated Teff(IFNG+)	NOL7
1.09e-119	0.282741	0.998	0.998	2.74e-115	C6_Activated Teff(IFNG+)	RPL15
1.46e-119	0.290146	0.403	0.213	3.68e-115	C6_Activated Teff(IFNG+)	GCSH
2.45e-119	0.29933	0.486	0.28	6.17e-115	C6_Activated Teff(IFNG+)	WDR74
4.22e-119	0.366069	0.48	0.282	1.06e-114	C6_Activated Teff(IFNG+)	SNHG1
5.18e-119	0.295493	0.998	0.997	1.3e-114	C6_Activated Teff(IFNG+)	RPS16
6.04e-119	0.343628	0.653	0.443	1.52e-114	C6_Activated Teff(IFNG+)	MRPS35
8.57e-119	0.490256	0.773	0.627	2.16e-114	C6_Activated Teff(IFNG+)	IGF2R
1.85e-118	0.347475	0.845	0.735	4.66e-114	C6_Activated Teff(IFNG+)	GADD45GIP1
3.26e-118	0.348653	0.395	0.215	8.23e-114	C6_Activated Teff(IFNG+)	FKBP4
3.89e-118	0.305923	0.999	0.998	9.8e-114	C6_Activated Teff(IFNG+)	RPL18A
4.47e-118	0.648316	0.529	0.35	1.13e-113	C6_Activated Teff(IFNG+)	GADD45B
9.02e-118	0.295562	0.46	0.262	2.27e-113	C6_Activated Teff(IFNG+)	GLRX2
1.14e-117	0.341391	0.99	0.973	2.88e-113	C6_Activated Teff(IFNG+)	SFPQ
1.89e-117	0.337553	0.618	0.413	4.76e-113	C6_Activated Teff(IFNG+)	MRPL21
3.27e-117	0.35964	0.818	0.706	8.25e-113	C6_Activated Teff(IFNG+)	CYC1
7.33e-117	0.33925	0.939	0.893	1.85e-112	C6_Activated Teff(IFNG+)	PPM1G
8.4e-117	0.291119	0.51	0.303	2.12e-112	C6_Activated Teff(IFNG+)	NCBP2
9e-117	0.368252	0.65	0.443	2.27e-112	C6_Activated Teff(IFNG+)	MTFP1
1.37e-116	0.32407	0.979	0.957	3.44e-112	C6_Activated Teff(IFNG+)	SNRPG
1.57e-116	0.381822	0.736	0.563	3.95e-112	C6_Activated Teff(IFNG+)	SSRP1
3.65e-116	0.329649	0.977	0.946	9.19e-112	C6_Activated Teff(IFNG+)	BZW1
7.33e-116	0.345344	0.999	0.999	1.85e-111	C6_Activated Teff(IFNG+)	RPS18
1.06e-115	0.312162	0.921	0.86	2.68e-111	C6_Activated Teff(IFNG+)	TXNL4A
1.12e-115	0.328821	0.997	0.996	2.82e-111	C6_Activated Teff(IFNG+)	EEF2
1.46e-115	0.332643	0.975	0.954	3.69e-111	C6_Activated Teff(IFNG+)	SNRPB
4.04e-115	0.365178	0.778	0.642	1.02e-110	C6_Activated Teff(IFNG+)	TOMM22
4.76e-115	0.293258	0.46	0.264	1.2e-110	C6_Activated Teff(IFNG+)	MRPS25
8.62e-115	0.270049	0.415	0.226	2.17e-110	C6_Activated Teff(IFNG+)	PPIL1
8.96e-115	0.51024	0.735	0.577	2.26e-110	C6_Activated Teff(IFNG+)	GARS
1.38e-114	0.369898	0.623	0.428	3.48e-110	C6_Activated Teff(IFNG+)	GGCT
2.61e-114	0.34887	0.663	0.469	6.57e-110	C6_Activated Teff(IFNG+)	HDAC2
2.87e-114	0.284722	1	0.999	7.23e-110	C6_Activated Teff(IFNG+)	RPL3
4.41e-114	0.292415	0.445	0.253	1.11e-109	C6_Activated Teff(IFNG+)	ABCF2
1.25e-113	0.345062	0.552	0.348	3.15e-109	C6_Activated Teff(IFNG+)	LARP4
2.15e-113	0.264672	0.361	0.181	5.42e-109	C6_Activated Teff(IFNG+)	CDCA7L
3.54e-113	0.29649	0.299	0.14	8.92e-109	C6_Activated Teff(IFNG+)	CLECL1
5.53e-113	0.33518	0.483	0.289	1.39e-108	C6_Activated Teff(IFNG+)	CD320
7.87e-113	0.326155	0.486	0.29	1.98e-108	C6_Activated Teff(IFNG+)	WDR77
8.95e-113	0.349465	0.675	0.484	2.25e-108	C6_Activated Teff(IFNG+)	KRR1
1.95e-112	0.269945	0.389	0.206	4.9e-108	C6_Activated Teff(IFNG+)	LARP1B
1.99e-112	0.316975	0.451	0.259	5.02e-108	C6_Activated Teff(IFNG+)	LONP1
2.64e-112	0.307122	0.539	0.338	6.65e-108	C6_Activated Teff(IFNG+)	RPIA
6.13e-112	0.421451	0.513	0.323	1.55e-107	C6_Activated Teff(IFNG+)	ICAM1
9.57e-112	0.298841	0.508	0.312	2.41e-107	C6_Activated Teff(IFNG+)	MRPS2
4.67e-111	0.374999	0.919	0.872	1.18e-106	C6_Activated Teff(IFNG+)	COX17
9.14e-111	0.282478	0.414	0.228	2.3e-106	C6_Activated Teff(IFNG+)	FUOM
3.31e-110	0.34779	0.677	0.499	8.33e-106	C6_Activated Teff(IFNG+)	MRPL36
3.51e-110	0.330401	0.582	0.379	8.84e-106	C6_Activated Teff(IFNG+)	LARS
5.05e-110	0.262506	0.4	0.215	1.27e-105	C6_Activated Teff(IFNG+)	RCL1
5.85e-110	0.365635	0.768	0.623	1.47e-105	C6_Activated Teff(IFNG+)	TRIM28
1.01e-109	0.385657	0.729	0.548	2.54e-105	C6_Activated Teff(IFNG+)	SNX9
1.28e-109	0.380323	0.801	0.663	3.22e-105	C6_Activated Teff(IFNG+)	CHD4
1.45e-109	0.251438	0.362	0.189	3.65e-105	C6_Activated Teff(IFNG+)	GEMIN6
1.5e-109	0.277987	0.457	0.264	3.79e-105	C6_Activated Teff(IFNG+)	WDR46
1.52e-109	0.354161	0.762	0.616	3.84e-105	C6_Activated Teff(IFNG+)	MRPL14
1.53e-109	0.458346	0.929	0.884	3.86e-105	C6_Activated Teff(IFNG+)	APOBEC3G
2.2e-109	0.285924	0.453	0.264	5.55e-105	C6_Activated Teff(IFNG+)	HSPBP1
9.72e-109	0.288993	0.475	0.283	2.45e-104	C6_Activated Teff(IFNG+)	NOL11
1.22e-108	0.261133	0.388	0.204	3.08e-104	C6_Activated Teff(IFNG+)	SLC9A7
1.64e-108	0.306703	0.916	0.851	4.13e-104	C6_Activated Teff(IFNG+)	ELOC
2.59e-108	0.335105	0.872	0.791	6.52e-104	C6_Activated Teff(IFNG+)	SSBP1
2.94e-108	0.331639	0.591	0.394	7.4e-104	C6_Activated Teff(IFNG+)	EIF2A
7.57e-108	0.26477	0.345	0.176	1.91e-103	C6_Activated Teff(IFNG+)	GRAMD4
1.2e-107	0.260683	0.346	0.178	3.02e-103	C6_Activated Teff(IFNG+)	UTP14A
1.59e-107	0.373765	0.821	0.699	4.01e-103	C6_Activated Teff(IFNG+)	PPP1R14B
1.74e-107	0.31803	0.328	0.166	4.39e-103	C6_Activated Teff(IFNG+)	PRAG1
1.68e-106	0.315014	0.579	0.381	4.24e-102	C6_Activated Teff(IFNG+)	NXT1
3.2e-106	0.318744	0.653	0.464	8.05e-102	C6_Activated Teff(IFNG+)	MRPS7
4.94e-106	0.264145	0.397	0.216	1.24e-101	C6_Activated Teff(IFNG+)	NOC3L
1.44e-105	0.448344	0.692	0.505	3.62e-101	C6_Activated Teff(IFNG+)	TFRC
3.01e-105	0.355239	0.657	0.477	7.59e-101	C6_Activated Teff(IFNG+)	TDG
3.16e-105	0.410927	0.758	0.614	7.97e-101	C6_Activated Teff(IFNG+)	SRRT
4.12e-105	0.341284	0.627	0.444	1.04e-100	C6_Activated Teff(IFNG+)	UCHL5
4.9e-105	0.313948	0.515	0.322	1.23e-100	C6_Activated Teff(IFNG+)	RUVBL1
6.8e-105	0.379716	0.849	0.761	1.71e-100	C6_Activated Teff(IFNG+)	MYDGF
7.27e-105	0.261701	0.268	0.122	1.83e-100	C6_Activated Teff(IFNG+)	ANKRD33B
8.07e-105	0.294333	0.538	0.336	2.03e-100	C6_Activated Teff(IFNG+)	BMS1
1.1e-104	0.293854	0.99	0.987	2.78e-100	C6_Activated Teff(IFNG+)	ATP5F1B
2.19e-104	0.344449	0.559	0.367	5.51e-100	C6_Activated Teff(IFNG+)	SNHG7
4.21e-104	0.366304	0.859	0.786	1.06e-99	C6_Activated Teff(IFNG+)	PDCD5
4.83e-104	0.334946	0.533	0.337	1.22e-99	C6_Activated Teff(IFNG+)	AKAP11
6.25e-104	0.264017	0.387	0.213	1.57e-99	C6_Activated Teff(IFNG+)	FAM98A
5.89e-103	0.305301	0.555	0.363	1.48e-98	C6_Activated Teff(IFNG+)	PDHA1
6.54e-103	0.332429	0.833	0.695	1.65e-98	C6_Activated Teff(IFNG+)	ASXL1
7.19e-103	0.535662	0.699	0.565	1.81e-98	C6_Activated Teff(IFNG+)	SLC1A5
1.29e-102	0.28665	0.451	0.266	3.24e-98	C6_Activated Teff(IFNG+)	C20orf27
2.32e-102	0.270233	0.382	0.21	5.84e-98	C6_Activated Teff(IFNG+)	SLC38A5
3.27e-102	0.320353	0.866	0.788	8.25e-98	C6_Activated Teff(IFNG+)	EIF3M
4.23e-102	0.341632	0.914	0.84	1.07e-97	C6_Activated Teff(IFNG+)	KPNB1
7.99e-102	0.274326	0.465	0.277	2.01e-97	C6_Activated Teff(IFNG+)	PMPCA
1.01e-101	0.31994	0.899	0.823	2.53e-97	C6_Activated Teff(IFNG+)	EIF5
1.11e-101	0.259491	0.361	0.192	2.8e-97	C6_Activated Teff(IFNG+)	FASN
1.68e-101	0.325091	0.615	0.418	4.24e-97	C6_Activated Teff(IFNG+)	LARP1
1.85e-101	0.372005	0.578	0.394	4.66e-97	C6_Activated Teff(IFNG+)	MARS
2.53e-101	0.334731	0.632	0.441	6.38e-97	C6_Activated Teff(IFNG+)	TARS
2.99e-101	0.344993	0.492	0.302	7.54e-97	C6_Activated Teff(IFNG+)	UBASH3B
4.78e-101	0.284787	0.452	0.27	1.21e-96	C6_Activated Teff(IFNG+)	AK6
8.35e-101	0.313003	0.705	0.522	2.1e-96	C6_Activated Teff(IFNG+)	EIF3J
1.02e-100	0.29129	0.556	0.356	2.57e-96	C6_Activated Teff(IFNG+)	NAA15
1.31e-100	0.34981	0.961	0.931	3.31e-96	C6_Activated Teff(IFNG+)	PA2G4
1.66e-100	0.348109	0.547	0.347	4.19e-96	C6_Activated Teff(IFNG+)	PVT1
2.65e-100	0.329902	0.682	0.506	6.68e-96	C6_Activated Teff(IFNG+)	ETF1
4.04e-100	0.345226	0.529	0.331	1.02e-95	C6_Activated Teff(IFNG+)	GPHN
4.95e-100	0.30402	0.969	0.947	1.25e-95	C6_Activated Teff(IFNG+)	ANP32B
5.71e-100	0.254257	0.28	0.134	1.44e-95	C6_Activated Teff(IFNG+)	TRAF4
6.34e-100	0.31211	0.851	0.747	1.6e-95	C6_Activated Teff(IFNG+)	EIF3E
1.08e-99	0.303054	0.532	0.34	2.72e-95	C6_Activated Teff(IFNG+)	LYRM4
1.76e-99	0.331237	0.545	0.359	4.42e-95	C6_Activated Teff(IFNG+)	POLR3K
2.06e-99	0.316907	0.98	0.948	5.19e-95	C6_Activated Teff(IFNG+)	FUS
5.25e-99	0.278744	0.998	0.997	1.32e-94	C6_Activated Teff(IFNG+)	RPL12
1.25e-98	0.361306	0.826	0.724	3.14e-94	C6_Activated Teff(IFNG+)	SEC11C
1.33e-98	0.366915	0.697	0.529	3.35e-94	C6_Activated Teff(IFNG+)	SPEN
1.8e-98	0.326341	0.71	0.548	4.54e-94	C6_Activated Teff(IFNG+)	PSMD12
3.34e-98	0.299905	0.567	0.378	8.42e-94	C6_Activated Teff(IFNG+)	SRP68
4.67e-98	0.317634	0.992	0.991	1.18e-93	C6_Activated Teff(IFNG+)	RPL36A
6.34e-98	0.293167	0.907	0.851	1.6e-93	C6_Activated Teff(IFNG+)	NDUFS6
1.09e-97	0.303751	0.536	0.349	2.75e-93	C6_Activated Teff(IFNG+)	RUVBL2
1.26e-97	0.294214	0.404	0.224	3.17e-93	C6_Activated Teff(IFNG+)	RHOB
2.35e-97	0.299333	0.591	0.398	5.93e-93	C6_Activated Teff(IFNG+)	ACADM
3.32e-97	0.329206	0.582	0.391	8.35e-93	C6_Activated Teff(IFNG+)	EXOSC8
4.05e-97	0.300887	0.495	0.302	1.02e-92	C6_Activated Teff(IFNG+)	SCFD2
4.14e-97	0.267805	0.429	0.251	1.04e-92	C6_Activated Teff(IFNG+)	MPHOSPH10
4.77e-97	0.265834	0.382	0.214	1.2e-92	C6_Activated Teff(IFNG+)	TIPIN
5.22e-97	0.286318	0.51	0.322	1.32e-92	C6_Activated Teff(IFNG+)	TMEM70
7.19e-97	0.325158	0.75	0.599	1.81e-92	C6_Activated Teff(IFNG+)	CCDC124
3.98e-96	0.31555	0.306	0.158	1e-91	C6_Activated Teff(IFNG+)	SEMA7A
8.56e-96	0.318955	0.626	0.433	2.16e-91	C6_Activated Teff(IFNG+)	ATP2A2
1.35e-95	0.250611	0.415	0.238	3.4e-91	C6_Activated Teff(IFNG+)	MRPL1
1.53e-95	0.313219	0.559	0.36	3.86e-91	C6_Activated Teff(IFNG+)	HIVEP1
1.53e-95	0.29263	0.909	0.845	3.86e-91	C6_Activated Teff(IFNG+)	MRPL52
2.37e-95	0.267314	0.424	0.246	5.98e-91	C6_Activated Teff(IFNG+)	SLC16A1
2.54e-95	0.310745	0.655	0.456	6.4e-91	C6_Activated Teff(IFNG+)	ABCC1
2.6e-95	0.490143	0.508	0.343	6.55e-91	C6_Activated Teff(IFNG+)	TNFSF14
2.84e-95	0.296944	0.96	0.934	7.15e-91	C6_Activated Teff(IFNG+)	VDAC1
5.01e-95	0.323217	0.471	0.292	1.26e-90	C6_Activated Teff(IFNG+)	KIF3B
9.42e-95	0.330307	0.898	0.821	2.37e-90	C6_Activated Teff(IFNG+)	ALYREF
1.22e-94	0.263305	0.481	0.295	3.08e-90	C6_Activated Teff(IFNG+)	GTF2F2
1.24e-94	0.312868	0.809	0.691	3.12e-90	C6_Activated Teff(IFNG+)	ZC3H15
1.32e-94	0.307899	0.609	0.43	3.32e-90	C6_Activated Teff(IFNG+)	DUS1L
1.87e-94	0.307353	0.602	0.418	4.71e-90	C6_Activated Teff(IFNG+)	PRPF19
2.11e-94	0.298161	0.898	0.834	5.31e-90	C6_Activated Teff(IFNG+)	EIF3I
3.53e-94	0.313201	0.567	0.378	8.9e-90	C6_Activated Teff(IFNG+)	CDK2AP1
5.72e-94	0.311122	0.862	0.779	1.44e-89	C6_Activated Teff(IFNG+)	PSMA3
6.19e-94	0.283483	0.585	0.396	1.56e-89	C6_Activated Teff(IFNG+)	RTCB
1.79e-93	0.291978	0.55	0.361	4.5e-89	C6_Activated Teff(IFNG+)	FXN
2.07e-93	0.297292	0.643	0.44	5.21e-89	C6_Activated Teff(IFNG+)	ARHGAP10
2.11e-93	0.28443	0.464	0.286	5.31e-89	C6_Activated Teff(IFNG+)	TRMT10C
2.14e-93	0.285884	0.941	0.887	5.39e-89	C6_Activated Teff(IFNG+)	EIF3A
2.39e-93	0.277237	0.538	0.349	6.02e-89	C6_Activated Teff(IFNG+)	UTP18
4.37e-93	0.31893	0.898	0.83	1.1e-88	C6_Activated Teff(IFNG+)	EIF2S2
4.92e-93	0.321701	0.949	0.916	1.24e-88	C6_Activated Teff(IFNG+)	SRI
7.99e-93	0.307667	0.867	0.801	2.01e-88	C6_Activated Teff(IFNG+)	VDAC2
8.56e-93	0.28633	0.903	0.834	2.16e-88	C6_Activated Teff(IFNG+)	YWHAE
2.37e-92	0.263316	0.998	0.997	5.96e-88	C6_Activated Teff(IFNG+)	RPL35
5.81e-92	0.342592	0.685	0.521	1.46e-87	C6_Activated Teff(IFNG+)	CNIH1
1.83e-91	0.276628	0.913	0.842	4.61e-87	C6_Activated Teff(IFNG+)	PSMD7
2.12e-91	0.448654	0.765	0.664	5.35e-87	C6_Activated Teff(IFNG+)	CHCHD10
2.45e-91	0.290091	0.506	0.324	6.18e-87	C6_Activated Teff(IFNG+)	ARHGEF2
6.89e-91	0.271011	0.535	0.352	1.73e-86	C6_Activated Teff(IFNG+)	EXOSC3
3.34e-90	0.362486	0.869	0.79	8.42e-86	C6_Activated Teff(IFNG+)	TNFAIP8
3.99e-90	0.265719	0.495	0.314	1e-85	C6_Activated Teff(IFNG+)	GNL2
4.27e-90	0.268508	0.495	0.311	1.08e-85	C6_Activated Teff(IFNG+)	TOMM70
4.27e-90	0.300432	0.513	0.325	1.08e-85	C6_Activated Teff(IFNG+)	RBBP8
4.75e-90	0.34046	0.802	0.695	1.2e-85	C6_Activated Teff(IFNG+)	TCP1
7.56e-90	0.298622	0.895	0.814	1.91e-85	C6_Activated Teff(IFNG+)	MRPL20
8.19e-90	0.358638	0.586	0.417	2.06e-85	C6_Activated Teff(IFNG+)	RILPL2
8.64e-90	0.288786	0.631	0.453	2.18e-85	C6_Activated Teff(IFNG+)	PFDN6
9.89e-90	0.282191	0.569	0.386	2.49e-85	C6_Activated Teff(IFNG+)	FAM207A
1.02e-89	0.277345	0.465	0.287	2.58e-85	C6_Activated Teff(IFNG+)	RIOK1
1.14e-89	0.274314	0.561	0.376	2.88e-85	C6_Activated Teff(IFNG+)	BUD23
1.44e-89	0.299739	0.597	0.421	3.62e-85	C6_Activated Teff(IFNG+)	PRELID3B
2.57e-89	0.251807	0.483	0.3	6.48e-85	C6_Activated Teff(IFNG+)	TYW3
2.89e-89	0.419854	0.911	0.868	7.29e-85	C6_Activated Teff(IFNG+)	CYTOR
5.1e-89	0.279294	0.474	0.298	1.28e-84	C6_Activated Teff(IFNG+)	SLC25A32
8.3e-89	0.472495	0.455	0.28	2.09e-84	C6_Activated Teff(IFNG+)	LMNA
1.01e-88	0.265806	0.433	0.263	2.54e-84	C6_Activated Teff(IFNG+)	ISOC2
1.81e-88	0.265507	0.521	0.338	4.56e-84	C6_Activated Teff(IFNG+)	MRPS28
1.94e-88	0.347511	0.89	0.801	4.9e-84	C6_Activated Teff(IFNG+)	NFKB1
2.19e-88	0.266995	0.5	0.317	5.52e-84	C6_Activated Teff(IFNG+)	MBD3
2.96e-88	0.262104	0.534	0.349	7.45e-84	C6_Activated Teff(IFNG+)	RNASEH1
3.61e-88	0.297947	0.692	0.526	9.09e-84	C6_Activated Teff(IFNG+)	METAP2
5.52e-88	0.324019	0.83	0.709	1.39e-83	C6_Activated Teff(IFNG+)	ADK
9.49e-88	0.271979	0.535	0.352	2.39e-83	C6_Activated Teff(IFNG+)	EXOSC7
2.87e-87	0.294614	0.796	0.67	7.23e-83	C6_Activated Teff(IFNG+)	SNRPA1
5.18e-87	0.622384	0.422	0.268	1.3e-82	C6_Activated Teff(IFNG+)	3A11
9.54e-87	0.290908	0.569	0.384	2.4e-82	C6_Activated Teff(IFNG+)	KIF21A
1.12e-86	0.29183	0.71	0.553	2.83e-82	C6_Activated Teff(IFNG+)	GLRX3
3.31e-86	0.358321	0.768	0.621	8.33e-82	C6_Activated Teff(IFNG+)	NFAT5
4.5e-86	0.288336	0.489	0.312	1.13e-81	C6_Activated Teff(IFNG+)	OTUD4
5.07e-86	0.376253	0.389	0.234	1.28e-81	C6_Activated Teff(IFNG+)	PLK3
6.29e-86	0.268425	0.534	0.356	1.58e-81	C6_Activated Teff(IFNG+)	MRPS18B
7.13e-86	0.280839	0.357	0.202	1.8e-81	C6_Activated Teff(IFNG+)	C3orf14
7.53e-86	0.353189	0.28	0.146	1.9e-81	C6_Activated Teff(IFNG+)	IQCG
7.68e-86	0.278344	0.961	0.94	1.94e-81	C6_Activated Teff(IFNG+)	PTGES3
9.55e-86	0.301796	0.741	0.584	2.41e-81	C6_Activated Teff(IFNG+)	TCERG1
2.55e-85	0.289825	0.558	0.386	6.41e-81	C6_Activated Teff(IFNG+)	YIF1A
3.09e-85	0.516309	0.85	0.789	7.78e-81	C6_Activated Teff(IFNG+)	RNF19A
3.67e-85	0.302046	0.749	0.618	9.25e-81	C6_Activated Teff(IFNG+)	PSMD11
4e-85	0.398504	0.76	0.663	1.01e-80	C6_Activated Teff(IFNG+)	RPS6KA1
9.87e-85	0.276834	0.541	0.36	2.49e-80	C6_Activated Teff(IFNG+)	MCUR1
1.48e-84	0.314068	0.634	0.47	3.72e-80	C6_Activated Teff(IFNG+)	SINHCAF
1.95e-84	0.499488	0.308	0.169	4.92e-80	C6_Activated Teff(IFNG+)	PSAT1
2.15e-84	0.263914	0.504	0.326	5.41e-80	C6_Activated Teff(IFNG+)	NANS
2.43e-84	0.280816	0.628	0.456	6.12e-80	C6_Activated Teff(IFNG+)	PHF5A
3.34e-84	0.272139	0.478	0.308	8.4e-80	C6_Activated Teff(IFNG+)	ALG3
7.02e-84	0.289659	0.755	0.63	1.77e-79	C6_Activated Teff(IFNG+)	STOML2
8.33e-84	0.297976	0.747	0.624	2.1e-79	C6_Activated Teff(IFNG+)	EIF6
1.5e-83	0.271331	0.49	0.32	3.79e-79	C6_Activated Teff(IFNG+)	DIMT1
2.41e-83	0.291273	0.835	0.736	6.08e-79	C6_Activated Teff(IFNG+)	PTBP1
4.86e-83	0.277012	0.525	0.347	1.23e-78	C6_Activated Teff(IFNG+)	STAMBP
1.36e-82	0.281147	0.864	0.785	3.42e-78	C6_Activated Teff(IFNG+)	RAD23A
1.49e-82	0.282414	0.963	0.927	3.77e-78	C6_Activated Teff(IFNG+)	SRSF7
1.65e-82	0.260403	0.521	0.339	4.15e-78	C6_Activated Teff(IFNG+)	USP12
4.08e-82	0.266582	0.974	0.94	1.03e-77	C6_Activated Teff(IFNG+)	SRSF3
5.3e-82	0.27961	0.844	0.766	1.34e-77	C6_Activated Teff(IFNG+)	SNRPC
5.58e-82	0.27306	0.969	0.953	1.4e-77	C6_Activated Teff(IFNG+)	PSMA6
9.78e-82	0.27881	0.615	0.437	2.46e-77	C6_Activated Teff(IFNG+)	FAM136A
1.26e-81	0.275977	0.572	0.395	3.17e-77	C6_Activated Teff(IFNG+)	DHX30
1.56e-81	0.425638	0.775	0.656	3.94e-77	C6_Activated Teff(IFNG+)	PHACTR2
2.07e-81	0.361836	0.713	0.581	5.22e-77	C6_Activated Teff(IFNG+)	RSL24D1
3.77e-81	0.254403	0.581	0.403	9.51e-77	C6_Activated Teff(IFNG+)	MRPL38
8.57e-81	0.265471	0.538	0.359	2.16e-76	C6_Activated Teff(IFNG+)	NSUN2
9.63e-81	0.308405	0.758	0.619	2.43e-76	C6_Activated Teff(IFNG+)	PTPN11
1.03e-80	0.272111	0.508	0.325	2.6e-76	C6_Activated Teff(IFNG+)	DGKH
1.17e-80	0.259549	0.476	0.311	2.95e-76	C6_Activated Teff(IFNG+)	C12orf10
2.4e-80	0.313062	0.668	0.52	6.06e-76	C6_Activated Teff(IFNG+)	UFM1
4.23e-80	0.274417	0.401	0.237	1.06e-75	C6_Activated Teff(IFNG+)	ZSWIM6
4.98e-80	0.30855	0.633	0.463	1.25e-75	C6_Activated Teff(IFNG+)	TEX30
5.2e-80	0.25201	0.507	0.33	1.31e-75	C6_Activated Teff(IFNG+)	SRSF6
5.58e-80	0.259792	0.541	0.367	1.41e-75	C6_Activated Teff(IFNG+)	GOT2
1.04e-79	0.277588	0.847	0.757	2.62e-75	C6_Activated Teff(IFNG+)	SNRNP70
1.39e-79	0.310808	0.731	0.606	3.51e-75	C6_Activated Teff(IFNG+)	EMD
1.56e-79	0.300617	0.396	0.235	3.94e-75	C6_Activated Teff(IFNG+)	ANAPC1
2.24e-79	0.273107	0.513	0.336	5.64e-75	C6_Activated Teff(IFNG+)	HYOU1
2.48e-79	0.353981	0.664	0.522	6.24e-75	C6_Activated Teff(IFNG+)	REXO2
3.56e-79	0.284913	0.947	0.913	8.98e-75	C6_Activated Teff(IFNG+)	SELENOH
3.65e-79	0.282656	0.704	0.556	9.2e-75	C6_Activated Teff(IFNG+)	CLNS1A
4.24e-79	0.270384	0.582	0.41	1.07e-74	C6_Activated Teff(IFNG+)	RRP7A
4.43e-79	0.292577	0.617	0.444	1.12e-74	C6_Activated Teff(IFNG+)	KPNA2
5.81e-79	0.25434	0.442	0.28	1.46e-74	C6_Activated Teff(IFNG+)	SIGMAR1
7.87e-79	0.288705	0.62	0.454	1.98e-74	C6_Activated Teff(IFNG+)	LRRC59
1.53e-78	0.262942	0.52	0.347	3.86e-74	C6_Activated Teff(IFNG+)	LYAR
1.65e-78	0.260957	0.487	0.322	4.16e-74	C6_Activated Teff(IFNG+)	ARL1
7.86e-78	0.271747	0.571	0.405	1.98e-73	C6_Activated Teff(IFNG+)	SMIM15
1.74e-77	0.254327	0.502	0.328	4.38e-73	C6_Activated Teff(IFNG+)	LMNB2
2.12e-77	0.302333	0.743	0.622	5.33e-73	C6_Activated Teff(IFNG+)	POLR2K
2.26e-77	0.330276	0.931	0.906	5.7e-73	C6_Activated Teff(IFNG+)	GPX4
2.29e-77	0.258571	0.509	0.338	5.78e-73	C6_Activated Teff(IFNG+)	CSNK2A1
4.11e-77	0.282785	0.733	0.586	1.03e-72	C6_Activated Teff(IFNG+)	SNX5
5.84e-77	0.252777	0.563	0.393	1.47e-72	C6_Activated Teff(IFNG+)	AAMP
1.22e-76	0.255939	0.438	0.27	3.08e-72	C6_Activated Teff(IFNG+)	TTF2
2.23e-76	0.301675	0.724	0.6	5.62e-72	C6_Activated Teff(IFNG+)	FAM174C
2.29e-76	0.268583	0.489	0.328	5.78e-72	C6_Activated Teff(IFNG+)	PSMG1
3.57e-76	0.266195	0.985	0.977	9.01e-72	C6_Activated Teff(IFNG+)	TXN
4.1e-76	0.251182	0.614	0.436	1.03e-71	C6_Activated Teff(IFNG+)	FPGS
7.18e-76	0.334843	0.659	0.508	1.81e-71	C6_Activated Teff(IFNG+)	ATF4
9.58e-76	0.341616	0.773	0.653	2.41e-71	C6_Activated Teff(IFNG+)	UBE2F
3.33e-75	0.266302	0.567	0.405	8.39e-71	C6_Activated Teff(IFNG+)	POLR2C
7.15e-75	0.284976	0.678	0.523	1.8e-70	C6_Activated Teff(IFNG+)	DDX18
1.5e-74	0.360134	0.944	0.916	3.77e-70	C6_Activated Teff(IFNG+)	SERPINB1
1.97e-74	0.252888	0.518	0.35	4.96e-70	C6_Activated Teff(IFNG+)	CCDC59
2.43e-74	0.328138	0.776	0.672	6.11e-70	C6_Activated Teff(IFNG+)	SNHG5
1.07e-73	0.298773	0.653	0.489	2.69e-69	C6_Activated Teff(IFNG+)	NCOA1
1.23e-73	0.363313	0.845	0.782	3.1e-69	C6_Activated Teff(IFNG+)	SLA
1.31e-73	0.273978	0.949	0.925	3.31e-69	C6_Activated Teff(IFNG+)	EID1
1.92e-73	0.256183	0.976	0.954	4.84e-69	C6_Activated Teff(IFNG+)	SLC25A6
2.21e-73	0.253706	0.611	0.44	5.57e-69	C6_Activated Teff(IFNG+)	AIMP1
2.45e-73	0.506628	0.842	0.805	6.18e-69	C6_Activated Teff(IFNG+)	BATF
2.78e-73	0.388548	0.779	0.672	7e-69	C6_Activated Teff(IFNG+)	GOLGA4
5.01e-73	0.258757	0.388	0.237	1.26e-68	C6_Activated Teff(IFNG+)	TCTN3
7.77e-73	0.279303	0.958	0.937	1.96e-68	C6_Activated Teff(IFNG+)	PDIA6
8.16e-73	0.266735	0.929	0.893	2.06e-68	C6_Activated Teff(IFNG+)	CIAO2B
1.08e-72	0.250422	0.885	0.817	2.73e-68	C6_Activated Teff(IFNG+)	TXNDC17
1.47e-72	0.273966	0.755	0.634	3.71e-68	C6_Activated Teff(IFNG+)	PSMB7
5.45e-72	0.327521	0.306	0.174	1.37e-67	C6_Activated Teff(IFNG+)	ARMH1
7.59e-72	0.250794	0.36	0.217	1.91e-67	C6_Activated Teff(IFNG+)	TESK1
1.39e-71	0.290488	0.771	0.664	3.51e-67	C6_Activated Teff(IFNG+)	NUDC
2.08e-71	0.26071	0.824	0.735	5.24e-67	C6_Activated Teff(IFNG+)	MAGOH
2.16e-71	0.26637	0.857	0.803	5.44e-67	C6_Activated Teff(IFNG+)	UBE2M
5.59e-71	0.301816	0.649	0.499	1.41e-66	C6_Activated Teff(IFNG+)	SH2D1A
6.06e-71	0.259549	0.591	0.415	1.53e-66	C6_Activated Teff(IFNG+)	MICAL2
6.67e-71	0.301475	0.792	0.683	1.68e-66	C6_Activated Teff(IFNG+)	TSPAN5
9.77e-71	0.272032	0.581	0.422	2.46e-66	C6_Activated Teff(IFNG+)	PFDN4
2.27e-70	0.274286	0.859	0.76	5.71e-66	C6_Activated Teff(IFNG+)	SIPA1L1
2.51e-70	0.289606	0.734	0.616	6.32e-66	C6_Activated Teff(IFNG+)	UQCC2
3.49e-70	0.251911	0.669	0.511	8.79e-66	C6_Activated Teff(IFNG+)	USP10
3.8e-70	0.310229	0.629	0.466	9.58e-66	C6_Activated Teff(IFNG+)	SREBF2
3.95e-70	0.263952	0.723	0.599	9.94e-66	C6_Activated Teff(IFNG+)	TXNL1
6.23e-70	0.251583	0.891	0.82	1.57e-65	C6_Activated Teff(IFNG+)	SDF4
6.35e-70	0.262034	0.702	0.559	1.6e-65	C6_Activated Teff(IFNG+)	AK2
1.53e-69	0.254354	0.551	0.386	3.84e-65	C6_Activated Teff(IFNG+)	C16orf87
1.83e-69	0.252117	0.53	0.368	4.6e-65	C6_Activated Teff(IFNG+)	RRP1B
2.39e-69	0.262691	0.605	0.447	6.02e-65	C6_Activated Teff(IFNG+)	TMEM147
8.09e-69	0.382535	0.747	0.638	2.04e-64	C6_Activated Teff(IFNG+)	JARID2
9.85e-69	0.364563	0.988	0.994	2.48e-64	C6_Activated Teff(IFNG+)	HSPA8
2.44e-68	0.329909	0.457	0.304	6.14e-64	C6_Activated Teff(IFNG+)	TOX
3.99e-68	0.261293	0.653	0.506	1e-63	C6_Activated Teff(IFNG+)	ARL5A
5.03e-68	0.435507	0.292	0.168	1.27e-63	C6_Activated Teff(IFNG+)	CCDC50
5.05e-68	0.26721	0.762	0.636	1.27e-63	C6_Activated Teff(IFNG+)	DHX9
5.68e-68	0.253269	0.624	0.462	1.43e-63	C6_Activated Teff(IFNG+)	MRPL27
9.1e-68	0.250585	0.76	0.641	2.29e-63	C6_Activated Teff(IFNG+)	SRPK1
1.07e-67	0.27246	0.837	0.776	2.71e-63	C6_Activated Teff(IFNG+)	APRT
2.34e-67	0.4972	0.317	0.182	5.89e-63	C6_Activated Teff(IFNG+)	CDC20
6.27e-67	0.273793	0.6	0.441	1.58e-62	C6_Activated Teff(IFNG+)	AGO2
6.66e-67	0.267266	0.699	0.567	1.68e-62	C6_Activated Teff(IFNG+)	GRSF1
7.06e-67	0.262134	0.827	0.742	1.78e-62	C6_Activated Teff(IFNG+)	MRPL57
1.26e-66	0.263137	0.758	0.652	3.16e-62	C6_Activated Teff(IFNG+)	STRAP
1.65e-66	0.283902	0.967	0.951	4.16e-62	C6_Activated Teff(IFNG+)	SLC25A5
3.32e-66	0.26354	0.25	0.132	8.36e-62	C6_Activated Teff(IFNG+)	KIAA1324
4.47e-66	0.311982	0.757	0.657	1.13e-61	C6_Activated Teff(IFNG+)	MANF
6.21e-66	0.30875	0.705	0.584	1.56e-61	C6_Activated Teff(IFNG+)	TUBA1C
1.53e-65	0.251194	0.748	0.634	3.85e-61	C6_Activated Teff(IFNG+)	MRPS24
5.57e-65	0.266177	0.65	0.498	1.4e-60	C6_Activated Teff(IFNG+)	MEF2A
5.63e-65	0.422746	0.421	0.275	1.42e-60	C6_Activated Teff(IFNG+)	EGLN3
6e-65	2.19232	0.716	0.727	1.51e-60	C6_Activated Teff(IFNG+)	CCL4
7.07e-65	0.253157	0.666	0.523	1.78e-60	C6_Activated Teff(IFNG+)	ITPA
1.81e-64	0.286183	0.517	0.364	4.56e-60	C6_Activated Teff(IFNG+)	ECE1
5.85e-64	0.25259	0.737	0.61	1.47e-59	C6_Activated Teff(IFNG+)	SRSF1
1.14e-63	0.309728	0.705	0.599	2.86e-59	C6_Activated Teff(IFNG+)	EPRS
1.43e-63	0.256108	0.873	0.794	3.62e-59	C6_Activated Teff(IFNG+)	GLS
7.02e-62	0.276876	0.546	0.386	1.77e-57	C6_Activated Teff(IFNG+)	HEG1
7.15e-62	0.259259	0.726	0.609	1.8e-57	C6_Activated Teff(IFNG+)	TIMM8B
1.11e-61	0.296237	0.793	0.721	2.81e-57	C6_Activated Teff(IFNG+)	TKT
1.41e-61	0.351106	0.364	0.23	3.54e-57	C6_Activated Teff(IFNG+)	DLEU1
5.29e-61	0.486735	0.859	0.821	1.33e-56	C6_Activated Teff(IFNG+)	PHLDA1
5.51e-61	0.406634	0.947	0.941	1.39e-56	C6_Activated Teff(IFNG+)	UCP2
1.51e-60	0.297573	0.53	0.383	3.81e-56	C6_Activated Teff(IFNG+)	AKAP17A
7.25e-60	0.258803	0.817	0.714	1.83e-55	C6_Activated Teff(IFNG+)	SND1
7.42e-60	0.289837	0.968	0.956	1.87e-55	C6_Activated Teff(IFNG+)	SEC61G
8.26e-60	0.287191	0.823	0.749	2.08e-55	C6_Activated Teff(IFNG+)	MFSD10
2.58e-59	0.263285	0.827	0.748	6.51e-55	C6_Activated Teff(IFNG+)	HM13
4.15e-59	0.263026	0.807	0.727	1.05e-54	C6_Activated Teff(IFNG+)	OSTC
1.12e-58	0.262074	0.434	0.29	2.83e-54	C6_Activated Teff(IFNG+)	ZNF282
1.62e-58	0.260649	0.604	0.461	4.07e-54	C6_Activated Teff(IFNG+)	DESI1
6.28e-57	0.251828	0.775	0.695	1.58e-52	C6_Activated Teff(IFNG+)	EIF3D
8.69e-57	0.314649	0.879	0.82	2.19e-52	C6_Activated Teff(IFNG+)	CBLB
8.47e-56	0.257338	0.811	0.727	2.14e-51	C6_Activated Teff(IFNG+)	STIP1
1.11e-55	0.353577	0.56	0.421	2.79e-51	C6_Activated Teff(IFNG+)	CKS2
1.34e-54	0.252039	0.784	0.68	3.38e-50	C6_Activated Teff(IFNG+)	SUPT16H
1.84e-54	0.256104	0.472	0.33	4.62e-50	C6_Activated Teff(IFNG+)	TNFRSF25
8.51e-54	0.251017	0.516	0.371	2.14e-49	C6_Activated Teff(IFNG+)	CAMK1
1.1e-53	0.252136	0.658	0.532	2.77e-49	C6_Activated Teff(IFNG+)	HAX1
2.59e-53	0.342997	0.627	0.492	6.53e-49	C6_Activated Teff(IFNG+)	DLEU2
4.41e-53	0.393423	0.391	0.263	1.11e-48	C6_Activated Teff(IFNG+)	NR4A2
8.22e-53	0.297185	0.683	0.567	2.07e-48	C6_Activated Teff(IFNG+)	IGFLR1
1.58e-52	0.25062	0.836	0.76	3.97e-48	C6_Activated Teff(IFNG+)	DDX39A
2.28e-51	0.306624	0.792	0.721	5.75e-47	C6_Activated Teff(IFNG+)	UBE2S
2.39e-51	0.253422	0.444	0.307	6.02e-47	C6_Activated Teff(IFNG+)	BCL2L11
9.4e-51	0.341813	0.75	0.66	2.37e-46	C6_Activated Teff(IFNG+)	GAS5
2.21e-50	0.255708	0.829	0.778	5.56e-46	C6_Activated Teff(IFNG+)	CACYBP
6.26e-50	0.260278	0.941	0.918	1.58e-45	C6_Activated Teff(IFNG+)	VASP
3.48e-47	0.267716	0.773	0.7	8.76e-43	C6_Activated Teff(IFNG+)	SIVA1
6.47e-47	0.318974	0.717	0.636	1.63e-42	C6_Activated Teff(IFNG+)	HMGA1
8.61e-47	0.252964	0.506	0.373	2.17e-42	C6_Activated Teff(IFNG+)	PKIA
6.84e-44	0.366239	0.493	0.388	1.72e-39	C6_Activated Teff(IFNG+)	VSIR
1.48e-41	0.273162	0.558	0.44	3.73e-37	C6_Activated Teff(IFNG+)	MCM7
1.33e-37	0.269287	0.498	0.39	3.35e-33	C6_Activated Teff(IFNG+)	FASLG
1.51e-37	0.28105	0.622	0.515	3.8e-33	C6_Activated Teff(IFNG+)	KLRD1
3.63e-37	0.398006	0.565	0.485	9.15e-33	C6_Activated Teff(IFNG+)	METRNL
9.52e-37	0.616448	0.466	0.366	2.4e-32	C6_Activated Teff(IFNG+)	TNF
9.04e-33	1.86802	0.328	0.242	2.28e-28	C6_Activated Teff(IFNG+)	CCL4L2
3.91e-32	0.322654	0.479	0.376	9.86e-28	C6_Activated Teff(IFNG+)	BHLHE40-AS1
2.64e-28	0.350416	0.96	0.971	6.65e-24	C6_Activated Teff(IFNG+)	MT2A
2.5e-24	0.2526	0.258	0.181	6.3e-20	C6_Activated Teff(IFNG+)	CCNB1
3.84e-24	0.259102	0.543	0.475	9.68e-20	C6_Activated Teff(IFNG+)	CTSH
1.23e-21	0.282018	0.65	0.594	3.09e-17	C6_Activated Teff(IFNG+)	CREM
3.74e-19	0.309612	0.803	0.81	9.42e-15	C6_Activated Teff(IFNG+)	ADGRE5
1.66e-18	0.263018	0.28	0.213	4.17e-14	C6_Activated Teff(IFNG+)	HIST1H2AH
4.04e-14	0.250496	0.667	0.642	1.02e-09	C6_Activated Teff(IFNG+)	NUCB2
1.8e-12	0.264917	0.625	0.602	4.54e-08	C6_Activated Teff(IFNG+)	HIVEP3
1.6e-09	0.290013	0.615	0.611	4.03e-05	C6_Activated Teff(IFNG+)	MT1E
0.00495447	0.358229	0.784	0.853	1	C6_Activated Teff(IFNG+)	HIST1H4C
0	1.26377	0.524	0.215	0	C1_CD8+ Early Tem(GZMK+CD27+)	GZMK
0	0.938337	0.937	0.64	0	C1_CD8+ Early Tem(GZMK+CD27+)	CD8B
0	0.93273	0.729	0.379	0	C1_CD8+ Early Tem(GZMK+CD27+)	CD27
0	0.92513	0.805	0.572	0	C1_CD8+ Early Tem(GZMK+CD27+)	CD7
0	0.923168	0.977	0.734	0	C1_CD8+ Early Tem(GZMK+CD27+)	CD8A
0	0.881808	0.721	0.514	0	C1_CD8+ Early Tem(GZMK+CD27+)	GZMH
0	0.881593	0.889	0.726	0	C1_CD8+ Early Tem(GZMK+CD27+)	IFITM2
0	0.855014	0.985	0.873	0	C1_CD8+ Early Tem(GZMK+CD27+)	NKG7
0	0.825407	0.925	0.779	0	C1_CD8+ Early Tem(GZMK+CD27+)	IFITM1
0	0.763145	0.968	0.879	0	C1_CD8+ Early Tem(GZMK+CD27+)	GZMA
0	0.752873	0.99	0.931	0	C1_CD8+ Early Tem(GZMK+CD27+)	CCL5
0	0.725115	0.766	0.55	0	C1_CD8+ Early Tem(GZMK+CD27+)	IFITM3
0	0.699193	0.684	0.484	0	C1_CD8+ Early Tem(GZMK+CD27+)	KLRD1
0	0.680363	0.54	0.306	0	C1_CD8+ Early Tem(GZMK+CD27+)	LINC02446
0	0.658892	0.908	0.647	0	C1_CD8+ Early Tem(GZMK+CD27+)	KLRK1
0	0.612818	0.92	0.812	0	C1_CD8+ Early Tem(GZMK+CD27+)	PRF1
0	0.577512	0.45	0.247	0	C1_CD8+ Early Tem(GZMK+CD27+)	CEBPD
0	0.551095	0.881	0.714	0	C1_CD8+ Early Tem(GZMK+CD27+)	GIMAP4
0	0.537303	0.925	0.795	0	C1_CD8+ Early Tem(GZMK+CD27+)	GIMAP7
0	0.530809	0.5	0.222	0	C1_CD8+ Early Tem(GZMK+CD27+)	PECAM1
0	0.518581	0.957	0.869	0	C1_CD8+ Early Tem(GZMK+CD27+)	PLAAT4
0	0.495116	0.735	0.508	0	C1_CD8+ Early Tem(GZMK+CD27+)	ABI3
0	0.494271	0.997	0.967	0	C1_CD8+ Early Tem(GZMK+CD27+)	HCST
0	0.492519	0.51	0.289	0	C1_CD8+ Early Tem(GZMK+CD27+)	NCF1
0	0.470321	0.906	0.748	0	C1_CD8+ Early Tem(GZMK+CD27+)	ARL4C
0	0.468936	0.633	0.431	0	C1_CD8+ Early Tem(GZMK+CD27+)	GZMM
0	0.468435	0.586	0.361	0	C1_CD8+ Early Tem(GZMK+CD27+)	MATK
0	0.463686	0.682	0.478	0	C1_CD8+ Early Tem(GZMK+CD27+)	ISG20
0	0.441328	0.998	0.976	0	C1_CD8+ Early Tem(GZMK+CD27+)	CD52
0	0.438335	0.829	0.67	0	C1_CD8+ Early Tem(GZMK+CD27+)	TPST2
0	0.434913	0.981	0.937	0	C1_CD8+ Early Tem(GZMK+CD27+)	ITGB2
0	0.426741	0.999	0.992	0	C1_CD8+ Early Tem(GZMK+CD27+)	COTL1
0	0.424355	0.938	0.764	0	C1_CD8+ Early Tem(GZMK+CD27+)	CTSW
0	0.411822	0.891	0.743	0	C1_CD8+ Early Tem(GZMK+CD27+)	CLEC2B
0	0.407168	0.373	0.161	0	C1_CD8+ Early Tem(GZMK+CD27+)	SLAMF7
0	0.391591	0.997	0.974	0	C1_CD8+ Early Tem(GZMK+CD27+)	IL32
0	0.330461	0.999	0.996	0	C1_CD8+ Early Tem(GZMK+CD27+)	RAC2
0	0.322515	0.996	0.983	0	C1_CD8+ Early Tem(GZMK+CD27+)	PSME1
3.88e-307	0.419857	0.811	0.647	9.78e-303	C1_CD8+ Early Tem(GZMK+CD27+)	GIMAP5
4.44e-306	0.352317	0.943	0.86	1.12e-301	C1_CD8+ Early Tem(GZMK+CD27+)	PYCARD
2.23e-304	0.30376	0.999	0.988	5.62e-300	C1_CD8+ Early Tem(GZMK+CD27+)	CD3D
1.07e-291	0.37218	0.925	0.834	2.71e-287	C1_CD8+ Early Tem(GZMK+CD27+)	CD48
6.27e-289	0.378801	0.888	0.78	1.58e-284	C1_CD8+ Early Tem(GZMK+CD27+)	IDH2
6.15e-287	0.530097	0.332	0.161	1.55e-282	C1_CD8+ Early Tem(GZMK+CD27+)	ZNF683
3.19e-284	0.304767	1	0.997	8.03e-280	C1_CD8+ Early Tem(GZMK+CD27+)	RPS27
2.45e-282	0.369967	0.918	0.841	6.18e-278	C1_CD8+ Early Tem(GZMK+CD27+)	SIT1
8.66e-282	0.379133	0.9	0.798	2.18e-277	C1_CD8+ Early Tem(GZMK+CD27+)	CXCR3
4.69e-273	0.316459	1	0.995	1.18e-268	C1_CD8+ Early Tem(GZMK+CD27+)	S100A6
1.07e-272	0.369042	0.69	0.505	2.7e-268	C1_CD8+ Early Tem(GZMK+CD27+)	GIMAP1
3.02e-270	0.298901	1	0.999	7.61e-266	C1_CD8+ Early Tem(GZMK+CD27+)	SH3BGRL3
2.93e-266	0.269191	0.999	0.993	7.38e-262	C1_CD8+ Early Tem(GZMK+CD27+)	CD3E
5.96e-266	0.276197	1	0.994	1.5e-261	C1_CD8+ Early Tem(GZMK+CD27+)	CYBA
1.41e-264	0.399606	0.778	0.617	3.54e-260	C1_CD8+ Early Tem(GZMK+CD27+)	LIME1
2.24e-264	0.429097	0.657	0.453	5.64e-260	C1_CD8+ Early Tem(GZMK+CD27+)	KLRC1
3.15e-258	0.441118	0.971	0.934	7.93e-254	C1_CD8+ Early Tem(GZMK+CD27+)	GZMB
2.68e-257	0.30259	0.993	0.972	6.75e-253	C1_CD8+ Early Tem(GZMK+CD27+)	LIMD2
4.69e-254	0.274161	0.99	0.974	1.18e-249	C1_CD8+ Early Tem(GZMK+CD27+)	GUK1
3.41e-251	0.366829	0.504	0.317	8.59e-247	C1_CD8+ Early Tem(GZMK+CD27+)	MT1F
1.94e-250	0.346659	0.468	0.283	4.9e-246	C1_CD8+ Early Tem(GZMK+CD27+)	RGL4
4.46e-247	0.294348	0.972	0.937	1.12e-242	C1_CD8+ Early Tem(GZMK+CD27+)	PSMB10
2.18e-246	0.432059	0.905	0.828	5.49e-242	C1_CD8+ Early Tem(GZMK+CD27+)	CST7
2.09e-245	0.350538	0.868	0.763	5.28e-241	C1_CD8+ Early Tem(GZMK+CD27+)	FLOT1
2.42e-236	0.304672	0.991	0.983	6.1e-232	C1_CD8+ Early Tem(GZMK+CD27+)	PSME2
8.84e-232	0.334234	0.937	0.882	2.23e-227	C1_CD8+ Early Tem(GZMK+CD27+)	C4orf3
2.46e-230	0.322988	0.563	0.375	6.19e-226	C1_CD8+ Early Tem(GZMK+CD27+)	STOM
1.22e-225	0.331478	0.935	0.853	3.08e-221	C1_CD8+ Early Tem(GZMK+CD27+)	CCND3
8.58e-220	0.25823	1	1	2.16e-215	C1_CD8+ Early Tem(GZMK+CD27+)	TMSB4X
2.1e-219	0.273142	0.986	0.968	5.28e-215	C1_CD8+ Early Tem(GZMK+CD27+)	TLE5
2.74e-218	0.306403	0.852	0.719	6.91e-214	C1_CD8+ Early Tem(GZMK+CD27+)	ITGB7
4.6e-214	0.271045	0.977	0.938	1.16e-209	C1_CD8+ Early Tem(GZMK+CD27+)	LAT
1.47e-213	0.320064	0.951	0.89	3.7e-209	C1_CD8+ Early Tem(GZMK+CD27+)	IRF1
3.01e-213	0.386695	0.327	0.175	7.59e-209	C1_CD8+ Early Tem(GZMK+CD27+)	PLEK
2.8e-211	0.263176	0.415	0.246	7.06e-207	C1_CD8+ Early Tem(GZMK+CD27+)	BCAS4
4.47e-209	0.312779	0.782	0.649	1.13e-204	C1_CD8+ Early Tem(GZMK+CD27+)	GLIPR2
1.58e-208	0.404977	0.534	0.358	3.99e-204	C1_CD8+ Early Tem(GZMK+CD27+)	ITM2C
5.27e-208	0.274612	0.4	0.233	1.33e-203	C1_CD8+ Early Tem(GZMK+CD27+)	SCML4
4.92e-204	0.254534	0.978	0.953	1.24e-199	C1_CD8+ Early Tem(GZMK+CD27+)	DRAP1
3.56e-202	0.291887	0.439	0.269	8.97e-198	C1_CD8+ Early Tem(GZMK+CD27+)	ITGAX
1.26e-200	0.265983	0.972	0.93	3.17e-196	C1_CD8+ Early Tem(GZMK+CD27+)	CD3G
6.4e-194	0.276738	0.919	0.848	1.61e-189	C1_CD8+ Early Tem(GZMK+CD27+)	TBC1D10C
6.14e-193	0.302081	0.971	0.893	1.55e-188	C1_CD8+ Early Tem(GZMK+CD27+)	ANXA1
2.21e-192	0.270539	0.98	0.946	5.57e-188	C1_CD8+ Early Tem(GZMK+CD27+)	CNN2
7.96e-192	0.260913	0.923	0.865	2e-187	C1_CD8+ Early Tem(GZMK+CD27+)	ABHD17A
6.1e-189	0.277372	0.562	0.393	1.54e-184	C1_CD8+ Early Tem(GZMK+CD27+)	PDLIM2
7.44e-185	0.277415	0.906	0.84	1.88e-180	C1_CD8+ Early Tem(GZMK+CD27+)	RNF167
8.08e-185	0.271933	0.972	0.943	2.04e-180	C1_CD8+ Early Tem(GZMK+CD27+)	ZYX
1.85e-183	0.250507	0.984	0.945	4.67e-179	C1_CD8+ Early Tem(GZMK+CD27+)	EVL
2.05e-181	0.310905	0.899	0.854	5.17e-177	C1_CD8+ Early Tem(GZMK+CD27+)	GYPC
4.87e-181	0.316469	0.562	0.401	1.23e-176	C1_CD8+ Early Tem(GZMK+CD27+)	AGTRAP
3.76e-179	0.326755	0.964	0.928	9.47e-175	C1_CD8+ Early Tem(GZMK+CD27+)	HOPX
8.93e-179	0.621723	0.866	0.835	2.25e-174	C1_CD8+ Early Tem(GZMK+CD27+)	GNLY
7.55e-174	0.283155	0.599	0.44	1.9e-169	C1_CD8+ Early Tem(GZMK+CD27+)	PARVG
2.79e-173	0.251123	0.957	0.897	7.02e-169	C1_CD8+ Early Tem(GZMK+CD27+)	FYB1
4.75e-173	0.283162	0.973	0.942	1.2e-168	C1_CD8+ Early Tem(GZMK+CD27+)	CTSC
9.15e-169	0.255043	0.646	0.478	2.3e-164	C1_CD8+ Early Tem(GZMK+CD27+)	SAMD3
3.86e-166	0.255813	0.932	0.886	9.73e-162	C1_CD8+ Early Tem(GZMK+CD27+)	RGS10
4.8e-162	0.307939	0.849	0.783	1.21e-157	C1_CD8+ Early Tem(GZMK+CD27+)	PCED1B-AS1
5.7e-162	0.293866	0.601	0.456	1.44e-157	C1_CD8+ Early Tem(GZMK+CD27+)	OASL
2.26e-161	0.33139	0.945	0.889	5.69e-157	C1_CD8+ Early Tem(GZMK+CD27+)	LTB
1.64e-160	0.370528	0.9	0.848	4.12e-156	C1_CD8+ Early Tem(GZMK+CD27+)	CAPG
1.78e-159	0.314628	0.917	0.879	4.48e-155	C1_CD8+ Early Tem(GZMK+CD27+)	APOBEC3G
1.86e-159	0.28021	0.996	0.985	4.7e-155	C1_CD8+ Early Tem(GZMK+CD27+)	FTL
9.59e-151	0.256866	0.566	0.423	2.42e-146	C1_CD8+ Early Tem(GZMK+CD27+)	PTPRCAP
8.04e-148	0.291321	0.752	0.659	2.02e-143	C1_CD8+ Early Tem(GZMK+CD27+)	NOSIP
1.47e-146	0.261762	0.878	0.8	3.69e-142	C1_CD8+ Early Tem(GZMK+CD27+)	XBP1
7.27e-135	0.260925	0.999	0.995	1.83e-130	C1_CD8+ Early Tem(GZMK+CD27+)	MIF
2.5e-132	0.260565	0.995	0.992	6.3e-128	C1_CD8+ Early Tem(GZMK+CD27+)	PGK1
6.24e-99	0.280604	0.698	0.615	1.57e-94	C1_CD8+ Early Tem(GZMK+CD27+)	CTSA
2.92e-44	0.50861	0.548	0.51	7.37e-40	C1_CD8+ Early Tem(GZMK+CD27+)	XCL1
6.69e-34	0.691998	0.299	0.235	1.69e-29	C1_CD8+ Early Tem(GZMK+CD27+)	CCL4L2
0	1.26673	0.7	0.087	0	C2_CD8 Trm(CD39+CD103+)	ENTPD1
0	0.796742	0.933	0.782	0	C2_CD8 Trm(CD39+CD103+)	CTSW
0	0.641197	0.65	0.305	0	C2_CD8 Trm(CD39+CD103+)	AFAP1L2
0	0.385936	0.448	0.196	0	C2_CD8 Trm(CD39+CD103+)	ENTPD1-AS1
0	0.380945	0.275	0.086	0	C2_CD8 Trm(CD39+CD103+)	LAYN
3.17e-283	0.514289	0.408	0.179	7.98e-279	C2_CD8 Trm(CD39+CD103+)	KLRC2
1.93e-282	0.440989	0.345	0.137	4.87e-278	C2_CD8 Trm(CD39+CD103+)	ACTN1
3.65e-257	0.658754	0.705	0.468	9.21e-253	C2_CD8 Trm(CD39+CD103+)	KLRC1
2.09e-241	0.527836	0.619	0.384	5.27e-237	C2_CD8 Trm(CD39+CD103+)	SIRPG
9.71e-235	0.464158	0.965	0.924	2.45e-230	C2_CD8 Trm(CD39+CD103+)	CD63
6.25e-199	0.369368	0.349	0.161	1.57e-194	C2_CD8 Trm(CD39+CD103+)	LINC02195
1.21e-192	0.354695	0.425	0.226	3.05e-188	C2_CD8 Trm(CD39+CD103+)	TCTN3
5.89e-189	0.330034	0.537	0.31	1.48e-184	C2_CD8 Trm(CD39+CD103+)	GOLIM4
7.59e-185	0.396512	0.486	0.276	1.91e-180	C2_CD8 Trm(CD39+CD103+)	MCM2
1.6e-178	0.469313	0.97	0.939	4.04e-174	C2_CD8 Trm(CD39+CD103+)	HMGN2
1.72e-176	0.406391	0.474	0.27	4.32e-172	C2_CD8 Trm(CD39+CD103+)	GINS2
3.21e-172	0.335806	0.349	0.173	8.09e-168	C2_CD8 Trm(CD39+CD103+)	DBN1
2.5e-169	0.459399	0.656	0.472	6.3e-165	C2_CD8 Trm(CD39+CD103+)	MCM5
1.59e-168	0.435283	0.933	0.881	3.99e-164	C2_CD8 Trm(CD39+CD103+)	GSTP1
9.04e-164	0.256005	0.341	0.167	2.28e-159	C2_CD8 Trm(CD39+CD103+)	MYO7A
4.45e-163	0.398878	0.434	0.251	1.12e-158	C2_CD8 Trm(CD39+CD103+)	UNG
1.4e-160	0.442603	0.81	0.671	3.52e-156	C2_CD8 Trm(CD39+CD103+)	STMN1
3.68e-159	0.347528	0.814	0.631	9.28e-155	C2_CD8 Trm(CD39+CD103+)	MYO1E
5.09e-159	0.252504	1	1	1.28e-154	C2_CD8 Trm(CD39+CD103+)	PPIA
1.53e-154	0.413936	0.878	0.787	3.86e-150	C2_CD8 Trm(CD39+CD103+)	CCND2
2.77e-153	0.444379	0.959	0.931	6.97e-149	C2_CD8 Trm(CD39+CD103+)	H2AFZ
1.11e-151	0.445741	0.961	0.935	2.81e-147	C2_CD8 Trm(CD39+CD103+)	TUBA1B
2.11e-150	0.487777	0.771	0.655	5.32e-146	C2_CD8 Trm(CD39+CD103+)	ITGAE
3.62e-150	0.353938	0.474	0.283	9.11e-146	C2_CD8 Trm(CD39+CD103+)	SRGAP3
6.45e-146	0.683837	0.353	0.194	1.62e-141	C2_CD8 Trm(CD39+CD103+)	OSM
6.82e-145	0.274945	1	1	1.72e-140	C2_CD8 Trm(CD39+CD103+)	PTMA
1.97e-143	0.314633	0.456	0.267	4.97e-139	C2_CD8 Trm(CD39+CD103+)	CDT1
2.27e-143	0.323877	0.401	0.231	5.71e-139	C2_CD8 Trm(CD39+CD103+)	PAK1
4.07e-142	0.337504	0.575	0.385	1.03e-137	C2_CD8 Trm(CD39+CD103+)	HSH2D
7.17e-141	0.453896	0.726	0.568	1.81e-136	C2_CD8 Trm(CD39+CD103+)	TYMS
1.51e-140	0.328389	0.377	0.204	3.81e-136	C2_CD8 Trm(CD39+CD103+)	PIP5K1B
5.81e-137	0.295779	1	1	1.46e-132	C2_CD8 Trm(CD39+CD103+)	RPLP0
1.88e-134	0.430572	0.606	0.43	4.73e-130	C2_CD8 Trm(CD39+CD103+)	MCM7
1.67e-133	0.356	0.77	0.638	4.2e-129	C2_CD8 Trm(CD39+CD103+)	TESC
2.57e-133	0.345228	0.467	0.29	6.46e-129	C2_CD8 Trm(CD39+CD103+)	CDCA7
7.44e-133	0.402672	0.422	0.25	1.87e-128	C2_CD8 Trm(CD39+CD103+)	HPGD
2.83e-127	0.385218	0.59	0.405	7.13e-123	C2_CD8 Trm(CD39+CD103+)	PCLAF
5.4e-127	0.388288	0.643	0.47	1.36e-122	C2_CD8 Trm(CD39+CD103+)	TIGIT
6.12e-127	0.295326	0.485	0.308	1.54e-122	C2_CD8 Trm(CD39+CD103+)	MSH6
9.68e-125	0.345868	0.501	0.322	2.44e-120	C2_CD8 Trm(CD39+CD103+)	FEN1
4.76e-122	0.274072	0.969	0.944	1.2e-117	C2_CD8 Trm(CD39+CD103+)	HMGN1
1.26e-119	0.363227	0.975	0.967	3.18e-115	C2_CD8 Trm(CD39+CD103+)	CALR
2.69e-119	0.274986	0.371	0.213	6.77e-115	C2_CD8 Trm(CD39+CD103+)	DTL
2.14e-117	0.273215	0.639	0.471	5.38e-113	C2_CD8 Trm(CD39+CD103+)	MPST
5.12e-116	0.290847	0.433	0.269	1.29e-111	C2_CD8 Trm(CD39+CD103+)	LST1
6.14e-115	0.262207	0.432	0.266	1.55e-110	C2_CD8 Trm(CD39+CD103+)	CHEK1
3.5e-114	0.317067	0.909	0.765	8.83e-110	C2_CD8 Trm(CD39+CD103+)	CD8A
2.34e-113	0.322022	0.54	0.369	5.89e-109	C2_CD8 Trm(CD39+CD103+)	MCM4
4.11e-113	0.251582	0.982	0.974	1.03e-108	C2_CD8 Trm(CD39+CD103+)	NDUFA4
2.31e-111	0.28531	0.828	0.741	5.82e-107	C2_CD8 Trm(CD39+CD103+)	PEBP1
4.68e-111	0.278727	0.468	0.296	1.18e-106	C2_CD8 Trm(CD39+CD103+)	TOX
1.44e-110	0.327156	0.744	0.611	3.63e-106	C2_CD8 Trm(CD39+CD103+)	FABP5
3.11e-109	0.317861	0.668	0.521	7.83e-105	C2_CD8 Trm(CD39+CD103+)	MCM6
2.06e-108	0.287196	0.698	0.541	5.2e-104	C2_CD8 Trm(CD39+CD103+)	GNPTAB
6.78e-108	0.2795	0.968	0.953	1.71e-103	C2_CD8 Trm(CD39+CD103+)	TUBB
1.37e-106	0.357181	0.63	0.486	3.46e-102	C2_CD8 Trm(CD39+CD103+)	MCM3
1.41e-106	0.29044	0.553	0.391	3.54e-102	C2_CD8 Trm(CD39+CD103+)	CDK4
3.22e-105	0.499841	0.752	0.634	8.11e-101	C2_CD8 Trm(CD39+CD103+)	IL2RA
4.05e-105	0.272594	0.398	0.247	1.02e-100	C2_CD8 Trm(CD39+CD103+)	C19orf48
5.08e-105	0.281374	0.453	0.292	1.28e-100	C2_CD8 Trm(CD39+CD103+)	HMGB3
2.24e-104	0.30773	0.962	0.932	5.63e-100	C2_CD8 Trm(CD39+CD103+)	HSP90B1
3.56e-103	0.368018	0.669	0.531	8.96e-99	C2_CD8 Trm(CD39+CD103+)	PCNA
9.27e-103	0.303107	0.487	0.32	2.34e-98	C2_CD8 Trm(CD39+CD103+)	CLSPN
3.48e-102	0.338813	0.998	0.993	8.78e-98	C2_CD8 Trm(CD39+CD103+)	LGALS1
7.22e-101	0.269643	1	0.999	1.82e-96	C2_CD8 Trm(CD39+CD103+)	RPS2
6.55e-99	0.300581	0.625	0.485	1.65e-94	C2_CD8 Trm(CD39+CD103+)	DCTPP1
1.29e-96	0.285072	0.604	0.449	3.25e-92	C2_CD8 Trm(CD39+CD103+)	DNAJC9
2.06e-95	0.264767	0.465	0.307	5.19e-91	C2_CD8 Trm(CD39+CD103+)	MAD2L1
2.4e-95	0.326026	0.628	0.475	6.05e-91	C2_CD8 Trm(CD39+CD103+)	METRNL
8.53e-93	0.364289	0.884	0.822	2.15e-88	C2_CD8 Trm(CD39+CD103+)	HMGB2
8.65e-92	0.262169	0.818	0.728	2.18e-87	C2_CD8 Trm(CD39+CD103+)	HMGN3
1.12e-91	0.252319	0.591	0.433	2.83e-87	C2_CD8 Trm(CD39+CD103+)	MTHFD1
2.38e-91	0.254985	0.505	0.349	6e-87	C2_CD8 Trm(CD39+CD103+)	PAICS
1.02e-90	0.311416	0.868	0.81	2.57e-86	C2_CD8 Trm(CD39+CD103+)	HNRNPAB
1.08e-89	0.295405	0.399	0.255	2.71e-85	C2_CD8 Trm(CD39+CD103+)	UHRF1
1.36e-88	0.290515	0.815	0.727	3.42e-84	C2_CD8 Trm(CD39+CD103+)	NASP
1.36e-88	0.250938	0.878	0.82	3.42e-84	C2_CD8 Trm(CD39+CD103+)	ALYREF
5.71e-88	0.282334	0.394	0.249	1.44e-83	C2_CD8 Trm(CD39+CD103+)	TK1
1.18e-87	0.287439	0.642	0.503	2.96e-83	C2_CD8 Trm(CD39+CD103+)	RHOC
5.05e-87	0.266308	0.759	0.646	1.27e-82	C2_CD8 Trm(CD39+CD103+)	LSM5
1.51e-86	0.278954	0.872	0.797	3.8e-82	C2_CD8 Trm(CD39+CD103+)	NDFIP2
1.58e-86	0.341306	0.609	0.481	3.99e-82	C2_CD8 Trm(CD39+CD103+)	NCR3
2.1e-84	0.255142	0.867	0.801	5.29e-80	C2_CD8 Trm(CD39+CD103+)	RANBP1
9.56e-84	0.264402	0.71	0.592	2.41e-79	C2_CD8 Trm(CD39+CD103+)	SNRPA
1.47e-83	0.265558	0.767	0.671	3.71e-79	C2_CD8 Trm(CD39+CD103+)	NME1
2.43e-78	0.256242	0.607	0.465	6.11e-74	C2_CD8 Trm(CD39+CD103+)	CTSH
6.27e-78	0.254999	0.776	0.668	1.58e-73	C2_CD8 Trm(CD39+CD103+)	NCF4
7.51e-76	0.261516	0.937	0.889	1.89e-71	C2_CD8 Trm(CD39+CD103+)	PTMS
1.39e-74	0.30602	0.939	0.912	3.51e-70	C2_CD8 Trm(CD39+CD103+)	HLA-DRA
1.55e-73	0.257379	0.677	0.562	3.91e-69	C2_CD8 Trm(CD39+CD103+)	SLC1A5
7.52e-70	0.268368	0.687	0.572	1.9e-65	C2_CD8 Trm(CD39+CD103+)	CD70
7.52e-69	0.285138	0.832	0.77	1.89e-64	C2_CD8 Trm(CD39+CD103+)	DUT
6.98e-66	0.253579	0.777	0.699	1.76e-61	C2_CD8 Trm(CD39+CD103+)	PPP1R14B
2.21e-65	0.376201	0.775	0.715	5.56e-61	C2_CD8 Trm(CD39+CD103+)	SOCS1
3.1e-64	0.28248	0.731	0.634	7.81e-60	C2_CD8 Trm(CD39+CD103+)	NUCB2
1.07e-62	0.266957	0.726	0.641	2.69e-58	C2_CD8 Trm(CD39+CD103+)	SDF2L1
8.25e-62	0.271297	0.689	0.588	2.08e-57	C2_CD8 Trm(CD39+CD103+)	PTTG1
4.48e-60	0.391057	0.857	0.839	1.13e-55	C2_CD8 Trm(CD39+CD103+)	GNLY
2.34e-58	0.317738	0.342	0.234	5.89e-54	C2_CD8 Trm(CD39+CD103+)	BATF3
2.18e-56	0.350402	0.595	0.496	5.49e-52	C2_CD8 Trm(CD39+CD103+)	RGS16
3.84e-49	0.255642	0.615	0.511	9.69e-45	C2_CD8 Trm(CD39+CD103+)	KLRD1
3.38e-41	0.263258	0.443	0.34	8.51e-37	C2_CD8 Trm(CD39+CD103+)	LINC02446
6.75e-38	0.257098	0.441	0.343	1.7e-33	C2_CD8 Trm(CD39+CD103+)	CD9
7.55e-38	0.306903	0.672	0.602	1.9e-33	C2_CD8 Trm(CD39+CD103+)	CSF1
3.09e-28	0.305243	0.605	0.553	7.79e-24	C2_CD8 Trm(CD39+CD103+)	CCL3
1.24e-22	0.251555	0.648	0.607	3.13e-18	C2_CD8 Trm(CD39+CD103+)	MT1E
1.05e-19	0.309587	0.456	0.398	2.65e-15	C2_CD8 Trm(CD39+CD103+)	ACP5
0	1.24033	0.993	0.886	0	C3_CD8+ Late Tem(GZMA+CD27-)	GZMA
0	1.08979	0.994	0.937	0	C3_CD8+ Late Tem(GZMA+CD27-)	CCL5
0	1.07353	0.72	0.36	0	C3_CD8+ Late Tem(GZMA+CD27-)	ITM2C
0	0.976509	0.995	0.885	0	C3_CD8+ Late Tem(GZMA+CD27-)	NKG7
0	0.910914	0.821	0.596	0	C3_CD8+ Late Tem(GZMA+CD27-)	CD7
0	0.873991	0.997	0.759	0	C3_CD8+ Late Tem(GZMA+CD27-)	CD8A
0	0.809323	0.956	0.821	0	C3_CD8+ Late Tem(GZMA+CD27-)	PRF1
0	0.691389	0.556	0.26	0	C3_CD8+ Late Tem(GZMA+CD27-)	CEBPD
0	0.685337	0.958	0.671	0	C3_CD8+ Late Tem(GZMA+CD27-)	CD8B
0	0.671548	0.794	0.528	0	C3_CD8+ Late Tem(GZMA+CD27-)	ABI3
0	0.660214	0.779	0.466	0	C3_CD8+ Late Tem(GZMA+CD27-)	AOAH
0	0.648921	0.982	0.877	0	C3_CD8+ Late Tem(GZMA+CD27-)	PLAAT4
0	0.633044	1	0.999	0	C3_CD8+ Late Tem(GZMA+CD27-)	CD74
0	0.615216	0.944	0.762	0	C3_CD8+ Late Tem(GZMA+CD27-)	ARL4C
0	0.594148	0.999	0.993	0	C3_CD8+ Late Tem(GZMA+CD27-)	COTL1
0	0.575196	0.33	0.079	0	C3_CD8+ Late Tem(GZMA+CD27-)	RCAN2
0	0.574066	0.997	0.972	0	C3_CD8+ Late Tem(GZMA+CD27-)	CKLF
0	0.507652	0.526	0.232	0	C3_CD8+ Late Tem(GZMA+CD27-)	CD244
0	0.449123	1	1	0	C3_CD8+ Late Tem(GZMA+CD27-)	HLA-C
0	0.440168	1	1	0	C3_CD8+ Late Tem(GZMA+CD27-)	HLA-B
0	0.427588	1	1	0	C3_CD8+ Late Tem(GZMA+CD27-)	HLA-A
1.15e-295	0.52559	0.99	0.944	2.91e-291	C3_CD8+ Late Tem(GZMA+CD27-)	CTSC
7.01e-292	0.321067	0.271	0.084	1.77e-287	C3_CD8+ Late Tem(GZMA+CD27-)	AC092902.4
1.57e-291	0.519014	0.926	0.756	3.95e-287	C3_CD8+ Late Tem(GZMA+CD27-)	CLEC2B
7.07e-281	0.41282	0.292	0.098	1.78e-276	C3_CD8+ Late Tem(GZMA+CD27-)	AUTS2
7.93e-280	0.375384	0.302	0.104	2e-275	C3_CD8+ Late Tem(GZMA+CD27-)	LAIR1
1.83e-268	0.69756	0.33	0.124	4.61e-264	C3_CD8+ Late Tem(GZMA+CD27-)	C15orf48
7.76e-264	0.5043	0.551	0.296	1.96e-259	C3_CD8+ Late Tem(GZMA+CD27-)	RGL4
2.04e-261	1.09074	0.737	0.536	5.14e-257	C3_CD8+ Late Tem(GZMA+CD27-)	GZMH
6.72e-256	0.384666	0.999	0.997	1.69e-251	C3_CD8+ Late Tem(GZMA+CD27-)	RAC2
1.68e-253	0.377891	1	1	4.22e-249	C3_CD8+ Late Tem(GZMA+CD27-)	B2M
6.74e-247	0.593967	0.992	0.972	1.7e-242	C3_CD8+ Late Tem(GZMA+CD27-)	HLA-DRB1
5.57e-243	0.307854	0.267	0.092	1.4e-238	C3_CD8+ Late Tem(GZMA+CD27-)	NMUR1
5.31e-241	0.447763	1	0.999	1.34e-236	C3_CD8+ Late Tem(GZMA+CD27-)	RPS19
6.57e-236	0.439824	0.984	0.933	1.66e-231	C3_CD8+ Late Tem(GZMA+CD27-)	CD3G
2.55e-233	0.503031	0.68	0.447	6.41e-229	C3_CD8+ Late Tem(GZMA+CD27-)	PLEKHF1
2.35e-228	0.408159	0.999	0.989	5.92e-224	C3_CD8+ Late Tem(GZMA+CD27-)	CD3D
1.88e-226	0.494779	0.63	0.39	4.73e-222	C3_CD8+ Late Tem(GZMA+CD27-)	STOM
3.16e-225	0.345432	0.978	0.863	7.95e-221	C3_CD8+ Late Tem(GZMA+CD27-)	THEMIS
3.58e-224	0.458318	0.536	0.289	9.02e-220	C3_CD8+ Late Tem(GZMA+CD27-)	2023-12-01
1.24e-219	0.519955	0.961	0.892	3.12e-215	C3_CD8+ Late Tem(GZMA+CD27-)	HLA-DPB1
2.3e-218	0.506273	0.694	0.487	5.8e-214	C3_CD8+ Late Tem(GZMA+CD27-)	GYG1
7.42e-215	0.30965	0.332	0.138	1.87e-210	C3_CD8+ Late Tem(GZMA+CD27-)	MVB12B
9.79e-215	0.447697	0.915	0.789	2.47e-210	C3_CD8+ Late Tem(GZMA+CD27-)	IDH2
2.7e-214	0.436899	0.945	0.843	6.81e-210	C3_CD8+ Late Tem(GZMA+CD27-)	CD48
2.54e-211	0.39924	0.396	0.183	6.39e-207	C3_CD8+ Late Tem(GZMA+CD27-)	SLAMF7
6.82e-211	0.475437	0.847	0.662	1.72e-206	C3_CD8+ Late Tem(GZMA+CD27-)	GIMAP5
3.19e-210	0.37783	0.936	0.791	8.03e-206	C3_CD8+ Late Tem(GZMA+CD27-)	GRAP2
1.46e-204	0.408756	0.977	0.911	3.69e-200	C3_CD8+ Late Tem(GZMA+CD27-)	CTSD
6.45e-204	0.394876	0.374	0.177	1.63e-199	C3_CD8+ Late Tem(GZMA+CD27-)	ASB2
3.09e-203	0.447557	0.981	0.904	7.78e-199	C3_CD8+ Late Tem(GZMA+CD27-)	ALOX5AP
1.24e-198	0.384245	0.988	0.927	3.14e-194	C3_CD8+ Late Tem(GZMA+CD27-)	STK17B
3.3e-195	0.335387	0.999	0.993	8.33e-191	C3_CD8+ Late Tem(GZMA+CD27-)	CD3E
4.29e-195	0.432737	0.886	0.731	1.08e-190	C3_CD8+ Late Tem(GZMA+CD27-)	ITGB7
8.59e-191	0.366813	0.998	0.97	2.16e-186	C3_CD8+ Late Tem(GZMA+CD27-)	HCST
5.16e-186	0.391584	0.953	0.872	1.3e-181	C3_CD8+ Late Tem(GZMA+CD27-)	HLA-F
6.78e-180	0.471595	0.617	0.409	1.71e-175	C3_CD8+ Late Tem(GZMA+CD27-)	FKBP11
5.97e-179	0.367066	0.991	0.949	1.5e-174	C3_CD8+ Late Tem(GZMA+CD27-)	EVL
2.13e-177	0.601982	0.783	0.656	5.38e-173	C3_CD8+ Late Tem(GZMA+CD27-)	ITGAE
2.95e-175	0.998516	0.452	0.257	7.42e-171	C3_CD8+ Late Tem(GZMA+CD27-)	GZMK
6.17e-174	0.30877	0.289	0.125	1.56e-169	C3_CD8+ Late Tem(GZMA+CD27-)	HIC1
3.16e-173	0.624381	0.9	0.789	7.96e-169	C3_CD8+ Late Tem(GZMA+CD27-)	DDIT4
5.18e-173	0.354079	0.996	0.979	1.3e-168	C3_CD8+ Late Tem(GZMA+CD27-)	HLA-E
9.93e-173	0.507783	0.8	0.638	2.5e-168	C3_CD8+ Late Tem(GZMA+CD27-)	CISH
8.66e-171	0.38127	0.926	0.843	2.18e-166	C3_CD8+ Late Tem(GZMA+CD27-)	SASH3
7.76e-170	0.31067	0.996	0.976	1.95e-165	C3_CD8+ Late Tem(GZMA+CD27-)	GUK1
6.02e-168	0.399974	0.965	0.895	1.52e-163	C3_CD8+ Late Tem(GZMA+CD27-)	IRF1
1.62e-167	0.356605	0.978	0.902	4.07e-163	C3_CD8+ Late Tem(GZMA+CD27-)	FYB1
3.36e-167	0.520987	0.972	0.893	8.47e-163	C3_CD8+ Late Tem(GZMA+CD27-)	LTB
2.76e-166	0.308709	0.996	0.98	6.96e-162	C3_CD8+ Late Tem(GZMA+CD27-)	PSMB9
3.58e-166	0.390268	0.661	0.452	9.02e-162	C3_CD8+ Late Tem(GZMA+CD27-)	PARVG
7.01e-166	0.324069	1	0.999	1.77e-161	C3_CD8+ Late Tem(GZMA+CD27-)	SH3BGRL3
2.32e-165	0.390932	0.726	0.523	5.84e-161	C3_CD8+ Late Tem(GZMA+CD27-)	GIMAP1
3.74e-164	0.375965	0.458	0.261	9.41e-160	C3_CD8+ Late Tem(GZMA+CD27-)	BCAS4
6.79e-163	0.600783	0.923	0.835	1.71e-158	C3_CD8+ Late Tem(GZMA+CD27-)	CST7
3.08e-162	0.429425	0.966	0.937	7.77e-158	C3_CD8+ Late Tem(GZMA+CD27-)	HLA-DPA1
3.54e-160	0.397393	0.622	0.414	8.93e-156	C3_CD8+ Late Tem(GZMA+CD27-)	AGTRAP
5.75e-160	0.446898	0.783	0.646	1.45e-155	C3_CD8+ Late Tem(GZMA+CD27-)	TYMP
9.47e-157	0.319611	0.997	0.984	2.39e-152	C3_CD8+ Late Tem(GZMA+CD27-)	PSME1
2.45e-155	0.313645	0.983	0.955	6.17e-151	C3_CD8+ Late Tem(GZMA+CD27-)	DRAP1
3.62e-155	0.553697	0.911	0.853	9.12e-151	C3_CD8+ Late Tem(GZMA+CD27-)	CAPG
6.71e-154	0.407642	0.807	0.658	1.69e-149	C3_CD8+ Late Tem(GZMA+CD27-)	LGALS3
3.3e-153	0.389568	0.93	0.809	8.33e-149	C3_CD8+ Late Tem(GZMA+CD27-)	GIMAP7
1.85e-152	0.289408	1	1	4.67e-148	C3_CD8+ Late Tem(GZMA+CD27-)	TMSB4X
2.13e-151	0.274242	0.994	0.936	5.36e-147	C3_CD8+ Late Tem(GZMA+CD27-)	GZMB
4.83e-148	0.344681	0.451	0.266	1.22e-143	C3_CD8+ Late Tem(GZMA+CD27-)	IFI30
3.84e-147	0.334308	0.985	0.94	9.68e-143	C3_CD8+ Late Tem(GZMA+CD27-)	ITM2B
2.1e-145	0.402415	0.694	0.499	5.28e-141	C3_CD8+ Late Tem(GZMA+CD27-)	ISG20
1.55e-144	0.338896	0.971	0.928	3.9e-140	C3_CD8+ Late Tem(GZMA+CD27-)	CIB1
5.31e-144	0.459974	0.954	0.911	1.34e-139	C3_CD8+ Late Tem(GZMA+CD27-)	HLA-DRA
1.19e-142	0.348971	0.898	0.772	3.01e-138	C3_CD8+ Late Tem(GZMA+CD27-)	FLOT1
3.45e-142	0.35155	0.599	0.409	8.7e-138	C3_CD8+ Late Tem(GZMA+CD27-)	PDLIM2
5.85e-142	0.442369	0.844	0.741	1.47e-137	C3_CD8+ Late Tem(GZMA+CD27-)	HLA-DRB5
3.24e-139	0.388157	0.926	0.795	8.17e-135	C3_CD8+ Late Tem(GZMA+CD27-)	IFITM1
1.22e-136	0.354929	0.51	0.319	3.07e-132	C3_CD8+ Late Tem(GZMA+CD27-)	CCR5
4.84e-136	0.35885	0.51	0.314	1.22e-131	C3_CD8+ Late Tem(GZMA+CD27-)	NCF1
5.24e-136	0.320523	0.969	0.922	1.32e-131	C3_CD8+ Late Tem(GZMA+CD27-)	CSTB
4.63e-135	0.25236	0.352	0.185	1.17e-130	C3_CD8+ Late Tem(GZMA+CD27-)	GNGT2
2.29e-133	0.314522	0.986	0.945	5.78e-129	C3_CD8+ Late Tem(GZMA+CD27-)	SLC9A3R1
8.86e-131	0.26571	0.606	0.4	2.23e-126	C3_CD8+ Late Tem(GZMA+CD27-)	LINC02694
1.4e-130	0.297346	0.332	0.169	3.52e-126	C3_CD8+ Late Tem(GZMA+CD27-)	GPAT3
4.89e-127	0.336889	0.655	0.47	1.23e-122	C3_CD8+ Late Tem(GZMA+CD27-)	PITPNC1
1.4e-125	0.33803	0.749	0.609	3.53e-121	C3_CD8+ Late Tem(GZMA+CD27-)	CALCOCO2
1.14e-124	0.351383	0.539	0.347	2.88e-120	C3_CD8+ Late Tem(GZMA+CD27-)	CCR1
1.84e-124	0.33334	0.996	0.986	4.63e-120	C3_CD8+ Late Tem(GZMA+CD27-)	FTL
1.61e-123	0.313341	0.93	0.848	4.07e-119	C3_CD8+ Late Tem(GZMA+CD27-)	SIT1
2.42e-123	0.416459	0.526	0.333	6.09e-119	C3_CD8+ Late Tem(GZMA+CD27-)	LINC02446
8.45e-123	0.288525	0.355	0.194	2.13e-118	C3_CD8+ Late Tem(GZMA+CD27-)	CYP4F22
7.98e-122	0.308226	0.999	0.979	2.01e-117	C3_CD8+ Late Tem(GZMA+CD27-)	CD52
8.21e-122	0.331886	0.831	0.688	2.07e-117	C3_CD8+ Late Tem(GZMA+CD27-)	TPST2
1.29e-120	0.29569	0.994	0.984	3.25e-116	C3_CD8+ Late Tem(GZMA+CD27-)	PSME2
1.61e-120	0.556932	0.7	0.562	4.06e-116	C3_CD8+ Late Tem(GZMA+CD27-)	HLA-DQA1
1.56e-119	0.299355	0.567	0.375	3.92e-115	C3_CD8+ Late Tem(GZMA+CD27-)	GAB3
4.27e-119	0.320685	0.912	0.847	1.08e-114	C3_CD8+ Late Tem(GZMA+CD27-)	RNF167
1.73e-118	0.306305	0.425	0.255	4.36e-114	C3_CD8+ Late Tem(GZMA+CD27-)	TGFBR1
3.22e-118	0.397169	0.959	0.937	8.1e-114	C3_CD8+ Late Tem(GZMA+CD27-)	GPI
5.4e-118	0.385834	0.793	0.67	1.36e-113	C3_CD8+ Late Tem(GZMA+CD27-)	CLDND1
1.58e-117	0.252701	1	0.995	3.98e-113	C3_CD8+ Late Tem(GZMA+CD27-)	CYBA
3.8e-117	0.315632	0.978	0.946	9.57e-113	C3_CD8+ Late Tem(GZMA+CD27-)	ZYX
1.27e-116	0.286257	0.425	0.252	3.21e-112	C3_CD8+ Late Tem(GZMA+CD27-)	DOCK5
2.17e-116	0.270685	0.973	0.941	5.47e-112	C3_CD8+ Late Tem(GZMA+CD27-)	PSMB10
6.86e-116	0.410326	0.333	0.18	1.73e-111	C3_CD8+ Late Tem(GZMA+CD27-)	ZNF683
2.67e-115	0.368695	0.769	0.609	6.73e-111	C3_CD8+ Late Tem(GZMA+CD27-)	CXCR6
2.24e-114	0.269681	0.987	0.958	5.64e-110	C3_CD8+ Late Tem(GZMA+CD27-)	CD53
1.9e-113	0.273629	0.407	0.245	4.79e-109	C3_CD8+ Late Tem(GZMA+CD27-)	FBXO6
1.41e-111	0.375597	0.474	0.31	3.54e-107	C3_CD8+ Late Tem(GZMA+CD27-)	HLA-DQB1
4.63e-111	0.288729	0.932	0.855	1.17e-106	C3_CD8+ Late Tem(GZMA+CD27-)	TBC1D10C
1.54e-110	0.282157	0.933	0.857	3.87e-106	C3_CD8+ Late Tem(GZMA+CD27-)	APBB1IP
1.33e-108	0.342451	0.798	0.672	3.35e-104	C3_CD8+ Late Tem(GZMA+CD27-)	IVNS1ABP
8.41e-108	0.294244	0.541	0.368	2.12e-103	C3_CD8+ Late Tem(GZMA+CD27-)	CHST12
1.34e-105	0.342975	0.86	0.735	3.38e-101	C3_CD8+ Late Tem(GZMA+CD27-)	GIMAP4
1e-104	0.282285	0.517	0.345	2.52e-100	C3_CD8+ Late Tem(GZMA+CD27-)	ZFYVE28
4.88e-104	0.316562	0.998	0.995	1.23e-99	C3_CD8+ Late Tem(GZMA+CD27-)	MIF
5.27e-104	0.361734	0.606	0.456	1.33e-99	C3_CD8+ Late Tem(GZMA+CD27-)	GZMM
2.06e-103	0.290765	0.999	0.999	5.19e-99	C3_CD8+ Late Tem(GZMA+CD27-)	ENO1
6.7e-103	0.255385	0.508	0.331	1.69e-98	C3_CD8+ Late Tem(GZMA+CD27-)	SNTB1
1.98e-102	0.291455	0.536	0.365	4.99e-98	C3_CD8+ Late Tem(GZMA+CD27-)	NDRG1
1.32e-101	0.282043	0.47	0.303	3.32e-97	C3_CD8+ Late Tem(GZMA+CD27-)	MEAK7
9.01e-101	0.3265	0.998	0.992	2.27e-96	C3_CD8+ Late Tem(GZMA+CD27-)	PGK1
1.4e-100	0.320386	0.563	0.388	3.53e-96	C3_CD8+ Late Tem(GZMA+CD27-)	MATK
1.57e-100	0.325941	0.556	0.389	3.95e-96	C3_CD8+ Late Tem(GZMA+CD27-)	ACP5
7.5e-100	0.348209	0.692	0.563	1.89e-95	C3_CD8+ Late Tem(GZMA+CD27-)	HLA-DMA
1.48e-98	0.261597	0.968	0.924	3.74e-94	C3_CD8+ Late Tem(GZMA+CD27-)	CD63
7.58e-98	0.324168	0.29	0.159	1.91e-93	C3_CD8+ Late Tem(GZMA+CD27-)	CLIC3
3.31e-95	0.282615	0.721	0.578	8.33e-91	C3_CD8+ Late Tem(GZMA+CD27-)	OXNAD1
9.54e-95	0.353998	0.612	0.471	2.4e-90	C3_CD8+ Late Tem(GZMA+CD27-)	OASL
3.05e-94	0.271514	0.916	0.857	7.69e-90	C3_CD8+ Late Tem(GZMA+CD27-)	RABAC1
3.73e-93	0.268266	0.949	0.88	9.4e-89	C3_CD8+ Late Tem(GZMA+CD27-)	GSTP1
9.14e-92	0.265381	0.934	0.885	2.3e-87	C3_CD8+ Late Tem(GZMA+CD27-)	BLOC1S1
5.59e-91	0.315497	0.872	0.782	1.41e-86	C3_CD8+ Late Tem(GZMA+CD27-)	PIM1
1.17e-90	0.281942	0.613	0.458	2.94e-86	C3_CD8+ Late Tem(GZMA+CD27-)	C5orf56
9.46e-90	0.268371	0.897	0.81	2.38e-85	C3_CD8+ Late Tem(GZMA+CD27-)	CXCR3
1.73e-88	0.256807	1	0.998	4.35e-84	C3_CD8+ Late Tem(GZMA+CD27-)	RPS15A
9.22e-88	0.267065	0.812	0.719	2.32e-83	C3_CD8+ Late Tem(GZMA+CD27-)	SHISA5
1.13e-87	0.267121	0.587	0.437	2.86e-83	C3_CD8+ Late Tem(GZMA+CD27-)	PTPRCAP
7.63e-87	0.257502	0.936	0.889	1.92e-82	C3_CD8+ Late Tem(GZMA+CD27-)	C4orf3
8.26e-85	0.292235	0.351	0.216	2.08e-80	C3_CD8+ Late Tem(GZMA+CD27-)	CLU
1.99e-84	0.263827	0.865	0.796	5.01e-80	C3_CD8+ Late Tem(GZMA+CD27-)	SSBP4
2.99e-84	0.263399	0.783	0.664	7.53e-80	C3_CD8+ Late Tem(GZMA+CD27-)	GLIPR2
5.24e-84	0.264687	0.513	0.366	1.32e-79	C3_CD8+ Late Tem(GZMA+CD27-)	ADA
1.02e-82	0.251247	0.731	0.601	2.58e-78	C3_CD8+ Late Tem(GZMA+CD27-)	ARHGEF3
2.98e-82	0.314301	0.451	0.312	7.52e-78	C3_CD8+ Late Tem(GZMA+CD27-)	F2R
7.11e-80	0.267191	0.569	0.426	1.79e-75	C3_CD8+ Late Tem(GZMA+CD27-)	MXRA7
5.08e-78	0.339358	0.543	0.402	1.28e-73	C3_CD8+ Late Tem(GZMA+CD27-)	CDKN1A
2.96e-76	0.396967	0.315	0.193	7.45e-72	C3_CD8+ Late Tem(GZMA+CD27-)	PLEK
3.42e-75	0.263275	0.351	0.223	8.62e-71	C3_CD8+ Late Tem(GZMA+CD27-)	AK4
2.36e-72	0.317167	0.902	0.864	5.94e-68	C3_CD8+ Late Tem(GZMA+CD27-)	BAX
5.64e-71	0.272813	0.477	0.34	1.42e-66	C3_CD8+ Late Tem(GZMA+CD27-)	MT1F
1.12e-68	0.261443	0.799	0.722	2.83e-64	C3_CD8+ Late Tem(GZMA+CD27-)	ARHGAP9
1.45e-66	0.256662	0.504	0.375	3.66e-62	C3_CD8+ Late Tem(GZMA+CD27-)	SUSD3
2.65e-59	0.377095	0.499	0.389	6.68e-55	C3_CD8+ Late Tem(GZMA+CD27-)	LINC00892
4.2e-53	0.290277	0.816	0.751	1.06e-48	C3_CD8+ Late Tem(GZMA+CD27-)	IFITM2
1.42e-41	0.250497	0.767	0.702	3.58e-37	C3_CD8+ Late Tem(GZMA+CD27-)	TRBC1
1.29e-18	0.273749	0.866	0.839	3.26e-14	C3_CD8+ Late Tem(GZMA+CD27-)	GNLY
0	3.2137	0.975	0.84	0	C5_CD8+ T Cycling/G2M	HIST1H4C
0	2.81927	0.92	0.4	0	C5_CD8+ T Cycling/G2M	HIST1H1B
0	2.52259	0.957	0.173	0	C5_CD8+ T Cycling/G2M	UBE2C
0	2.40913	0.907	0.198	0	C5_CD8+ T Cycling/G2M	HIST1H3B
0	2.38023	0.904	0.246	0	C5_CD8+ T Cycling/G2M	HIST1H3D
0	2.2401	0.955	0.333	0	C5_CD8+ T Cycling/G2M	RRM2
0	2.18119	0.972	0.278	0	C5_CD8+ T Cycling/G2M	TOP2A
0	2.16562	0.927	0.731	0	C5_CD8+ T Cycling/G2M	HIST1H1D
0	2.16296	0.939	0.732	0	C5_CD8+ T Cycling/G2M	HIST1H1C
0	2.16181	1	0.933	0	C5_CD8+ T Cycling/G2M	TUBA1B
0	2.15324	0.953	0.87	0	C5_CD8+ T Cycling/G2M	HIST1H1E
0	2.08713	1	0.952	0	C5_CD8+ T Cycling/G2M	TUBB
0	2.08032	0.998	0.665	0	C5_CD8+ T Cycling/G2M	STMN1
0	2.04177	0.966	0.292	0	C5_CD8+ T Cycling/G2M	NUSAP1
0	1.99795	0.869	0.175	0	C5_CD8+ T Cycling/G2M	HIST1H2AH
0	1.97187	0.999	0.817	0	C5_CD8+ T Cycling/G2M	HMGB2
0	1.94762	0.996	0.603	0	C5_CD8+ T Cycling/G2M	MKI67
0	1.93874	0.997	0.708	0	C5_CD8+ T Cycling/G2M	UBE2S
0	1.91085	0.97	0.447	0	C5_CD8+ T Cycling/G2M	H2AFX
0	1.87947	0.952	0.36	0	C5_CD8+ T Cycling/G2M	CENPF
0	1.78302	0.987	0.717	0	C5_CD8+ T Cycling/G2M	TUBB4B
0	1.7636	0.925	0.21	0	C5_CD8+ T Cycling/G2M	ASPM
0	1.74411	0.967	0.558	0	C5_CD8+ T Cycling/G2M	TYMS
0	1.73497	0.932	0.181	0	C5_CD8+ T Cycling/G2M	CCNA2
0	1.73303	0.911	0.181	0	C5_CD8+ T Cycling/G2M	CDK1
0	1.72468	0.845	0.157	0	C5_CD8+ T Cycling/G2M	HIST1H3G
0	1.72102	0.947	0.285	0	C5_CD8+ T Cycling/G2M	TPX2
0	1.69173	0.774	0.117	0	C5_CD8+ T Cycling/G2M	PLK1
0	1.69071	0.797	0.116	0	C5_CD8+ T Cycling/G2M	HIST1H3C
0	1.68877	0.869	0.231	0	C5_CD8+ T Cycling/G2M	HIST1H2AG
0	1.67086	0.838	0.219	0	C5_CD8+ T Cycling/G2M	HIST1H2AL
0	1.64599	0.938	0.174	0	C5_CD8+ T Cycling/G2M	GTSE1
0	1.62243	0.921	0.397	0	C5_CD8+ T Cycling/G2M	CKS2
0	1.59947	0.856	0.357	0	C5_CD8+ T Cycling/G2M	HIST2H2AC
0	1.58015	0.999	0.93	0	C5_CD8+ T Cycling/G2M	H2AFZ
0	1.57646	0.923	0.243	0	C5_CD8+ T Cycling/G2M	CKS1B
0	1.55846	0.932	0.185	0	C5_CD8+ T Cycling/G2M	KIFC1
0	1.54362	0.88	0.147	0	C5_CD8+ T Cycling/G2M	CDCA8
0	1.51145	0.92	0.391	0	C5_CD8+ T Cycling/G2M	PCLAF
0	1.50209	0.879	0.426	0	C5_CD8+ T Cycling/G2M	KPNA2
0	1.49884	0.824	0.143	0	C5_CD8+ T Cycling/G2M	DLGAP5
0	1.4826	0.882	0.229	0	C5_CD8+ T Cycling/G2M	CDKN3
0	1.47888	0.844	0.212	0	C5_CD8+ T Cycling/G2M	CENPE
0	1.47835	0.764	0.148	0	C5_CD8+ T Cycling/G2M	HIST1H3F
0	1.47707	0.913	0.198	0	C5_CD8+ T Cycling/G2M	BIRC5
0	1.45593	0.934	0.569	0	C5_CD8+ T Cycling/G2M	TUBA1C
0	1.45391	0.739	0.155	0	C5_CD8+ T Cycling/G2M	CDC20
0	1.4498	1	0.938	0	C5_CD8+ T Cycling/G2M	HMGN2
0	1.43476	0.872	0.12	0	C5_CD8+ T Cycling/G2M	AURKB
0	1.42282	0.88	0.155	0	C5_CD8+ T Cycling/G2M	CDCA2
0	1.41294	0.984	0.583	0	C5_CD8+ T Cycling/G2M	SMC4
0	1.40466	0.935	0.342	0	C5_CD8+ T Cycling/G2M	KIF22
0	1.3728	0.915	0.238	0	C5_CD8+ T Cycling/G2M	KNL1
0	1.34658	0.784	0.168	0	C5_CD8+ T Cycling/G2M	CCNB2
0	1.33529	0.789	0.1	0	C5_CD8+ T Cycling/G2M	CDCA3
0	1.33016	0.887	0.25	0	C5_CD8+ T Cycling/G2M	ZWINT
0	1.3222	0.882	0.2	0	C5_CD8+ T Cycling/G2M	KIF11
0	1.30537	0.892	0.232	0	C5_CD8+ T Cycling/G2M	CEP55
0	1.30144	0.782	0.136	0	C5_CD8+ T Cycling/G2M	HMMR
0	1.29561	0.805	0.124	0	C5_CD8+ T Cycling/G2M	KIF23
0	1.2772	0.677	0.153	0	C5_CD8+ T Cycling/G2M	CCNB1
0	1.26642	0.927	0.331	0	C5_CD8+ T Cycling/G2M	TACC3
0	1.26375	0.847	0.18	0	C5_CD8+ T Cycling/G2M	CKAP2L
0	1.25477	0.736	0.107	0	C5_CD8+ T Cycling/G2M	CENPA
0	1.24985	0.888	0.215	0	C5_CD8+ T Cycling/G2M	NDC80
0	1.24841	0.992	0.717	0	C5_CD8+ T Cycling/G2M	TMPO
0	1.24187	0.963	0.865	0	C5_CD8+ T Cycling/G2M	ARL6IP1
0	1.23967	0.772	0.157	0	C5_CD8+ T Cycling/G2M	PKMYT1
0	1.22917	0.78	0.188	0	C5_CD8+ T Cycling/G2M	MYBL2
0	1.22802	0.882	0.222	0	C5_CD8+ T Cycling/G2M	PRC1
0	1.22734	0.836	0.147	0	C5_CD8+ T Cycling/G2M	KIF15
0	1.22286	0.797	0.097	0	C5_CD8+ T Cycling/G2M	HJURP
0	1.21875	0.65	0.129	0	C5_CD8+ T Cycling/G2M	HIST1H4F
0	1.21021	0.785	0.229	0	C5_CD8+ T Cycling/G2M	TK1
0	1.20436	0.88	0.224	0	C5_CD8+ T Cycling/G2M	NCAPH
0	1.20339	0.831	0.188	0	C5_CD8+ T Cycling/G2M	RACGAP1
0	1.19919	0.871	0.221	0	C5_CD8+ T Cycling/G2M	ASF1B
0	1.19862	0.951	0.764	0	C5_CD8+ T Cycling/G2M	DUT
0	1.19397	0.828	0.43	0	C5_CD8+ T Cycling/G2M	CDKN2D
0	1.1886	0.837	0.164	0	C5_CD8+ T Cycling/G2M	NCAPG
0	1.18201	0.819	0.142	0	C5_CD8+ T Cycling/G2M	CDCA5
0	1.17803	0.862	0.259	0	C5_CD8+ T Cycling/G2M	UBE2T
0	1.1768	0.903	0.242	0	C5_CD8+ T Cycling/G2M	CENPW
0	1.17567	0.697	0.139	0	C5_CD8+ T Cycling/G2M	HIST1H3H
0	1.17327	0.798	0.112	0	C5_CD8+ T Cycling/G2M	SPC25
0	1.16616	0.698	0.128	0	C5_CD8+ T Cycling/G2M	HIST1H2BF
0	1.1656	0.862	0.302	0	C5_CD8+ T Cycling/G2M	CENPM
0	1.16533	0.709	0.109	0	C5_CD8+ T Cycling/G2M	HIST1H2BH
0	1.14986	0.914	0.388	0	C5_CD8+ T Cycling/G2M	SMC2
0	1.14538	0.756	0.187	0	C5_CD8+ T Cycling/G2M	AURKA
0	1.14419	0.766	0.107	0	C5_CD8+ T Cycling/G2M	ANLN
0	1.1433	0.835	0.166	0	C5_CD8+ T Cycling/G2M	FOXM1
0	1.14092	0.879	0.286	0	C5_CD8+ T Cycling/G2M	MAD2L1
0	1.13824	0.916	0.577	0	C5_CD8+ T Cycling/G2M	PTTG1
0	1.12914	0.733	0.128	0	C5_CD8+ T Cycling/G2M	KIF14
0	1.1218	0.801	0.166	0	C5_CD8+ T Cycling/G2M	NUF2
0	1.11902	0.652	0.11	0	C5_CD8+ T Cycling/G2M	HIST1H2AE
0	1.10739	0.825	0.224	0	C5_CD8+ T Cycling/G2M	BUB1
0	1.09823	0.84	0.169	0	C5_CD8+ T Cycling/G2M	DIAPH3
0	1.0979	0.76	0.158	0	C5_CD8+ T Cycling/G2M	SGO2
0	1.09774	1	0.999	0	C5_CD8+ T Cycling/G2M	HMGB1
0	1.0967	0.789	0.145	0	C5_CD8+ T Cycling/G2M	KIF4A
0	1.09429	0.999	0.946	0	C5_CD8+ T Cycling/G2M	H2AFV
0	1.08627	0.698	0.23	0	C5_CD8+ T Cycling/G2M	AC011603.2
0	1.08512	0.756	0.127	0	C5_CD8+ T Cycling/G2M	KIF2C
0	1.0825	0.681	0.091	0	C5_CD8+ T Cycling/G2M	HIST1H2AJ
0	1.08157	0.865	0.372	0	C5_CD8+ T Cycling/G2M	KIF20B
0	1.08012	0.648	0.16	0	C5_CD8+ T Cycling/G2M	HIST1H2BC
0	1.06688	0.611	0.069	0	C5_CD8+ T Cycling/G2M	HIST1H2AB
0	1.05248	0.995	0.862	0	C5_CD8+ T Cycling/G2M	NUCKS1
0	1.04982	0.76	0.165	0	C5_CD8+ T Cycling/G2M	FBXO5
0	1.04279	0.678	0.083	0	C5_CD8+ T Cycling/G2M	MXD3
0	1.01769	0.788	0.276	0	C5_CD8+ T Cycling/G2M	HMGB3
0	1.0165	0.73	0.146	0	C5_CD8+ T Cycling/G2M	INCENP
0	0.99693	0.865	0.342	0	C5_CD8+ T Cycling/G2M	FAM111A
0	0.996896	0.73	0.132	0	C5_CD8+ T Cycling/G2M	CCNF
0	0.994563	0.66	0.086	0	C5_CD8+ T Cycling/G2M	HIST1H2AM
0	0.989081	0.949	0.797	0	C5_CD8+ T Cycling/G2M	TUBA4A
0	0.984351	0.839	0.425	0	C5_CD8+ T Cycling/G2M	TMEM106C
0	0.983163	0.875	0.334	0	C5_CD8+ T Cycling/G2M	DTYMK
0	0.970084	0.836	0.315	0	C5_CD8+ T Cycling/G2M	NCAPD2
0	0.962969	0.702	0.197	0	C5_CD8+ T Cycling/G2M	SAC3D1
0	0.962598	0.684	0.104	0	C5_CD8+ T Cycling/G2M	ESCO2
0	0.956012	0.782	0.288	0	C5_CD8+ T Cycling/G2M	CKAP2
0	0.955548	0.967	0.685	0	C5_CD8+ T Cycling/G2M	LMNB1
0	0.954429	0.842	0.319	0	C5_CD8+ T Cycling/G2M	FANCI
0	0.952602	0.776	0.162	0	C5_CD8+ T Cycling/G2M	SHCBP1
0	0.950905	0.849	0.387	0	C5_CD8+ T Cycling/G2M	CKAP5
0	0.946878	0.731	0.119	0	C5_CD8+ T Cycling/G2M	SPAG5
0	0.943705	0.653	0.128	0	C5_CD8+ T Cycling/G2M	HIST1H2AK
0	0.938808	0.517	0.074	0	C5_CD8+ T Cycling/G2M	HIST2H2BF
0	0.926772	0.988	0.836	0	C5_CD8+ T Cycling/G2M	ANP32E
0	0.925672	0.949	0.686	0	C5_CD8+ T Cycling/G2M	CARHSP1
0	0.924558	0.989	0.887	0	C5_CD8+ T Cycling/G2M	RAD21
0	0.920004	0.799	0.343	0	C5_CD8+ T Cycling/G2M	DHFR
0	0.910903	0.768	0.268	0	C5_CD8+ T Cycling/G2M	WDR34
0	0.908825	0.704	0.133	0	C5_CD8+ T Cycling/G2M	DEPDC1B
0	0.90363	0.611	0.078	0	C5_CD8+ T Cycling/G2M	HIST1H4D
0	0.899686	0.637	0.14	0	C5_CD8+ T Cycling/G2M	TROAP
0	0.892241	0.823	0.45	0	C5_CD8+ T Cycling/G2M	ATAD2
0	0.891292	0.951	0.849	0	C5_CD8+ T Cycling/G2M	UBALD2
0	0.885525	0.556	0.068	0	C5_CD8+ T Cycling/G2M	KIF20A
0	0.88154	0.811	0.265	0	C5_CD8+ T Cycling/G2M	NCAPG2
0	0.878415	0.936	0.548	0	C5_CD8+ T Cycling/G2M	NUDT1
0	0.875915	0.975	0.816	0	C5_CD8+ T Cycling/G2M	ALYREF
0	0.874708	0.767	0.312	0	C5_CD8+ T Cycling/G2M	FEN1
0	0.872032	0.913	0.565	0	C5_CD8+ T Cycling/G2M	PHF19
0	0.866713	0.823	0.426	0	C5_CD8+ T Cycling/G2M	RRM1
0	0.866172	0.776	0.224	0	C5_CD8+ T Cycling/G2M	CENPN
0	0.863941	0.76	0.309	0	C5_CD8+ T Cycling/G2M	CLSPN
0	0.862898	0.687	0.233	0	C5_CD8+ T Cycling/G2M	HIST1H2AC
0	0.862871	0.998	0.945	0	C5_CD8+ T Cycling/G2M	ANP32B
0	0.860071	0.737	0.162	0	C5_CD8+ T Cycling/G2M	BUB1B
0	0.857223	0.784	0.33	0	C5_CD8+ T Cycling/G2M	CDCA4
0	0.855309	1	1	0	C5_CD8+ T Cycling/G2M	PTMA
0	0.854347	0.732	0.2	0	C5_CD8+ T Cycling/G2M	ECT2
0	0.851372	0.996	0.917	0	C5_CD8+ T Cycling/G2M	DEK
0	0.846119	0.997	0.971	0	C5_CD8+ T Cycling/G2M	CALM2
0	0.844901	0.751	0.188	0	C5_CD8+ T Cycling/G2M	MELK
0	0.839925	0.73	0.183	0	C5_CD8+ T Cycling/G2M	CIP2A
0	0.838078	0.681	0.142	0	C5_CD8+ T Cycling/G2M	RAD51AP1
0	0.837093	0.697	0.152	0	C5_CD8+ T Cycling/G2M	SGO1
0	0.831465	0.664	0.087	0	C5_CD8+ T Cycling/G2M	KIF18B
0	0.828881	0.855	0.439	0	C5_CD8+ T Cycling/G2M	DNAJC9
0	0.827242	0.801	0.313	0	C5_CD8+ T Cycling/G2M	NCAPD3
0	0.822008	0.525	0.102	0	C5_CD8+ T Cycling/G2M	HIST1H2BJ
0	0.820941	0.94	0.689	0	C5_CD8+ T Cycling/G2M	SIVA1
0	0.811862	0.956	0.807	0	C5_CD8+ T Cycling/G2M	HNRNPAB
0	0.807898	0.683	0.173	0	C5_CD8+ T Cycling/G2M	GGH
0	0.802334	0.969	0.751	0	C5_CD8+ T Cycling/G2M	DDX39A
0	0.796193	0.927	0.599	0	C5_CD8+ T Cycling/G2M	SAE1
0	0.792555	0.985	0.928	0	C5_CD8+ T Cycling/G2M	JPT1
0	0.784874	0.494	0.06	0	C5_CD8+ T Cycling/G2M	HIST2H2AB
0	0.781157	0.953	0.722	0	C5_CD8+ T Cycling/G2M	LSM4
0	0.776763	0.7	0.242	0	C5_CD8+ T Cycling/G2M	ARHGAP11A
0	0.77213	0.714	0.223	0	C5_CD8+ T Cycling/G2M	TCF19
0	0.766093	0.759	0.381	0	C5_CD8+ T Cycling/G2M	CDC25B
0	0.759972	0.866	0.629	0	C5_CD8+ T Cycling/G2M	NUCB2
0	0.750739	0.673	0.207	0	C5_CD8+ T Cycling/G2M	ARHGAP19
0	0.746152	0.586	0.113	0	C5_CD8+ T Cycling/G2M	CDKN2C
0	0.745691	0.609	0.124	0	C5_CD8+ T Cycling/G2M	PRR11
0	0.744247	0.514	0.084	0	C5_CD8+ T Cycling/G2M	HIST1H3I
0	0.743922	0.656	0.135	0	C5_CD8+ T Cycling/G2M	STIL
0	0.737459	0.891	0.618	0	C5_CD8+ T Cycling/G2M	MAD2L2
0	0.735606	0.608	0.106	0	C5_CD8+ T Cycling/G2M	NEIL3
0	0.728074	0.881	0.558	0	C5_CD8+ T Cycling/G2M	USP1
0	0.723929	0.739	0.269	0	C5_CD8+ T Cycling/G2M	LRR1
0	0.719396	0.61	0.111	0	C5_CD8+ T Cycling/G2M	CIT
0	0.718547	0.95	0.798	0	C5_CD8+ T Cycling/G2M	RANBP1
0	0.718525	0.691	0.244	0	C5_CD8+ T Cycling/G2M	RNASEH2A
0	0.718232	0.991	0.949	0	C5_CD8+ T Cycling/G2M	SLC25A5
0	0.714906	0.578	0.089	0	C5_CD8+ T Cycling/G2M	TTK
0	0.714837	0.597	0.149	0	C5_CD8+ T Cycling/G2M	CCDC34
0	0.711044	0.549	0.105	0	C5_CD8+ T Cycling/G2M	KNSTRN
0	0.710853	0.906	0.582	0	C5_CD8+ T Cycling/G2M	EZH2
0	0.708819	0.978	0.861	0	C5_CD8+ T Cycling/G2M	ANAPC11
0	0.708771	0.598	0.097	0	C5_CD8+ T Cycling/G2M	SKA3
0	0.708004	0.624	0.175	0	C5_CD8+ T Cycling/G2M	RPL39L
0	0.707577	0.712	0.228	0	C5_CD8+ T Cycling/G2M	BCL2L12
0	0.706633	0.46	0.12	0	C5_CD8+ T Cycling/G2M	PIF1
0	0.705477	0.778	0.378	0	C5_CD8+ T Cycling/G2M	MZT1
0	0.704291	0.888	0.57	0	C5_CD8+ T Cycling/G2M	MIS18BP1
0	0.704136	0.672	0.243	0	C5_CD8+ T Cycling/G2M	UHRF1
0	0.702464	0.588	0.109	0	C5_CD8+ T Cycling/G2M	MND1
0	0.702203	0.994	0.973	0	C5_CD8+ T Cycling/G2M	UBB
0	0.702097	0.66	0.22	0	C5_CD8+ T Cycling/G2M	CENPU
0	0.700528	0.31	0.062	0	C5_CD8+ T Cycling/G2M	HIST1H1A
0	0.699744	0.575	0.077	0	C5_CD8+ T Cycling/G2M	PBK
0	0.699414	0.677	0.235	0	C5_CD8+ T Cycling/G2M	HIRIP3
0	0.694159	0.626	0.128	0	C5_CD8+ T Cycling/G2M	POLQ
0	0.689321	0.916	0.604	0	C5_CD8+ T Cycling/G2M	NSD2
0	0.688112	0.549	0.085	0	C5_CD8+ T Cycling/G2M	E2F8
0	0.686442	0.558	0.089	0	C5_CD8+ T Cycling/G2M	SPC24
0	0.682768	0.747	0.37	0	C5_CD8+ T Cycling/G2M	SAMD1
0	0.678679	0.802	0.398	0	C5_CD8+ T Cycling/G2M	DBF4
0	0.678524	0.572	0.081	0	C5_CD8+ T Cycling/G2M	SKA1
0	0.676584	0.425	0.06	0	C5_CD8+ T Cycling/G2M	HIST1H3J
0	0.671812	0.601	0.113	0	C5_CD8+ T Cycling/G2M	TRIP13
0	0.670462	0.512	0.113	0	C5_CD8+ T Cycling/G2M	LINC01572
0	0.668202	0.967	0.836	0	C5_CD8+ T Cycling/G2M	H2AFY
0	0.665358	0.579	0.124	0	C5_CD8+ T Cycling/G2M	SPDL1
0	0.664265	0.796	0.447	0	C5_CD8+ T Cycling/G2M	ZDHHC12
0	0.661612	0.856	0.568	0	C5_CD8+ T Cycling/G2M	RHEB
0	0.658219	1	0.986	0	C5_CD8+ T Cycling/G2M	RAN
0	0.657283	0.709	0.253	0	C5_CD8+ T Cycling/G2M	TTF2
0	0.64931	0.563	0.118	0	C5_CD8+ T Cycling/G2M	C21orf58
0	0.646858	0.596	0.135	0	C5_CD8+ T Cycling/G2M	OIP5
0	0.6456	0.507	0.1	0	C5_CD8+ T Cycling/G2M	SAPCD2
0	0.644313	0.644	0.249	0	C5_CD8+ T Cycling/G2M	LIG1
0	0.644068	0.424	0.05	0	C5_CD8+ T Cycling/G2M	HIST1H2AI
0	0.641366	0.885	0.68	0	C5_CD8+ T Cycling/G2M	SMC3
0	0.639942	0.445	0.051	0	C5_CD8+ T Cycling/G2M	HIST1H2BB
0	0.639827	0.911	0.634	0	C5_CD8+ T Cycling/G2M	CMC2
0	0.639029	0.564	0.133	0	C5_CD8+ T Cycling/G2M	KIF18A
0	0.6378	0.971	0.89	0	C5_CD8+ T Cycling/G2M	BUB3
0	0.636317	0.922	0.664	0	C5_CD8+ T Cycling/G2M	RPA3
0	0.633247	0.792	0.409	0	C5_CD8+ T Cycling/G2M	TIMM10
0	0.633135	0.718	0.314	0	C5_CD8+ T Cycling/G2M	LMNB2
0	0.632019	0.67	0.23	0	C5_CD8+ T Cycling/G2M	BRCA1
0	0.6306	0.583	0.124	0	C5_CD8+ T Cycling/G2M	POC1A
0	0.626882	0.647	0.251	0	C5_CD8+ T Cycling/G2M	CCDC18
0	0.624509	0.479	0.072	0	C5_CD8+ T Cycling/G2M	DEPDC1
0	0.620749	0.463	0.152	0	C5_CD8+ T Cycling/G2M	FAM111B
0	0.615334	0.865	0.639	0	C5_CD8+ T Cycling/G2M	EIF4A3
0	0.613136	0.846	0.557	0	C5_CD8+ T Cycling/G2M	SMC1A
0	0.605961	0.478	0.103	0	C5_CD8+ T Cycling/G2M	GPSM2
0	0.60268	0.62	0.176	0	C5_CD8+ T Cycling/G2M	FANCD2
0	0.602491	0.606	0.18	0	C5_CD8+ T Cycling/G2M	TEDC1
0	0.600429	0.985	0.913	0	C5_CD8+ T Cycling/G2M	YWHAH
0	0.595988	0.489	0.087	0	C5_CD8+ T Cycling/G2M	FAM83D
0	0.59565	0.592	0.191	0	C5_CD8+ T Cycling/G2M	RAD51
0	0.59518	0.485	0.076	0	C5_CD8+ T Cycling/G2M	ARHGEF39
0	0.587788	0.965	0.845	0	C5_CD8+ T Cycling/G2M	MAZ
0	0.586442	0.492	0.075	0	C5_CD8+ T Cycling/G2M	ESPL1
0	0.586146	0.771	0.379	0	C5_CD8+ T Cycling/G2M	EXOSC8
0	0.586013	0.745	0.394	0	C5_CD8+ T Cycling/G2M	ACAT2
0	0.583628	0.916	0.641	0	C5_CD8+ T Cycling/G2M	LSM5
0	0.580669	0.475	0.059	0	C5_CD8+ T Cycling/G2M	CDC25C
0	0.57952	0.443	0.072	0	C5_CD8+ T Cycling/G2M	HIST1H4H
0	0.579493	0.607	0.196	0	C5_CD8+ T Cycling/G2M	CENPH
0	0.578177	0.488	0.094	0	C5_CD8+ T Cycling/G2M	HIST1H4E
0	0.575491	0.526	0.103	0	C5_CD8+ T Cycling/G2M	MTFR2
0	0.573806	0.967	0.847	0	C5_CD8+ T Cycling/G2M	BANF1
0	0.571117	0.408	0.055	0	C5_CD8+ T Cycling/G2M	NEK2
0	0.569745	0.417	0.07	0	C5_CD8+ T Cycling/G2M	HIST1H4I
0	0.569382	0.596	0.19	0	C5_CD8+ T Cycling/G2M	BRCA2
0	0.564724	0.833	0.535	0	C5_CD8+ T Cycling/G2M	SKA2
0	0.564558	0.791	0.428	0	C5_CD8+ T Cycling/G2M	CENPK
0	0.5644	0.801	0.484	0	C5_CD8+ T Cycling/G2M	RNASEH2C
0	0.559421	0.555	0.159	0	C5_CD8+ T Cycling/G2M	PARPBP
0	0.558643	0.665	0.319	0	C5_CD8+ T Cycling/G2M	PRPSAP1
0	0.556862	0.626	0.275	0	C5_CD8+ T Cycling/G2M	SAP30
0	0.554455	0.37	0.036	0	C5_CD8+ T Cycling/G2M	PSRC1
0	0.554347	0.522	0.12	0	C5_CD8+ T Cycling/G2M	PLK4
0	0.552583	0.58	0.216	0	C5_CD8+ T Cycling/G2M	NCAPH2
0	0.551284	0.596	0.204	0	C5_CD8+ T Cycling/G2M	CEP128
0	0.547618	0.563	0.204	0	C5_CD8+ T Cycling/G2M	REEP4
0	0.545613	0.877	0.594	0	C5_CD8+ T Cycling/G2M	LSM3
0	0.543737	0.995	0.956	0	C5_CD8+ T Cycling/G2M	SNRPG
0	0.541459	0.32	0.032	0	C5_CD8+ T Cycling/G2M	HIST1H2BM
0	0.541001	0.648	0.305	0	C5_CD8+ T Cycling/G2M	GMNN
0	0.533945	0.588	0.233	0	C5_CD8+ T Cycling/G2M	NRM
0	0.533428	0.569	0.194	0	C5_CD8+ T Cycling/G2M	TUBG1
0	0.53278	0.374	0.042	0	C5_CD8+ T Cycling/G2M	HIST1H2BO
0	0.530002	0.999	0.987	0	C5_CD8+ T Cycling/G2M	COX8A
0	0.52977	0.581	0.233	0	C5_CD8+ T Cycling/G2M	C9orf40
0	0.529749	0.672	0.273	0	C5_CD8+ T Cycling/G2M	CENPP
0	0.528586	0.624	0.281	0	C5_CD8+ T Cycling/G2M	HADH
0	0.525817	0.611	0.243	0	C5_CD8+ T Cycling/G2M	ATAD5
0	0.52399	0.994	0.944	0	C5_CD8+ T Cycling/G2M	HMGN1
0	0.523573	0.462	0.136	0	C5_CD8+ T Cycling/G2M	HIST1H2BN
0	0.522875	0.609	0.276	0	C5_CD8+ T Cycling/G2M	ODF2
0	0.522753	0.542	0.155	0	C5_CD8+ T Cycling/G2M	CEP152
0	0.522161	0.551	0.172	0	C5_CD8+ T Cycling/G2M	ORC6
0	0.52158	0.654	0.302	0	C5_CD8+ T Cycling/G2M	MAGOHB
0	0.521302	0.592	0.219	0	C5_CD8+ T Cycling/G2M	CEP78
0	0.518224	0.706	0.339	0	C5_CD8+ T Cycling/G2M	VRK1
0	0.514057	0.608	0.252	0	C5_CD8+ T Cycling/G2M	RANGAP1
0	0.509228	0.477	0.132	0	C5_CD8+ T Cycling/G2M	ARHGAP11B
0	0.508082	0.681	0.34	0	C5_CD8+ T Cycling/G2M	SNRNP25
0	0.492069	0.502	0.137	0	C5_CD8+ T Cycling/G2M	CENPL
0	0.491789	0.486	0.173	0	C5_CD8+ T Cycling/G2M	CDC45
0	0.489456	0.52	0.159	0	C5_CD8+ T Cycling/G2M	CENPJ
0	0.486545	1	1	0	C5_CD8+ T Cycling/G2M	PPIA
0	0.484499	0.673	0.315	0	C5_CD8+ T Cycling/G2M	TPRKB
0	0.482895	0.543	0.203	0	C5_CD8+ T Cycling/G2M	EMC9
0	0.481762	0.597	0.239	0	C5_CD8+ T Cycling/G2M	ITGB3BP
0	0.480997	0.497	0.134	0	C5_CD8+ T Cycling/G2M	HAUS8
0	0.477858	0.548	0.207	0	C5_CD8+ T Cycling/G2M	TIMELESS
0	0.477606	0.527	0.158	0	C5_CD8+ T Cycling/G2M	GEN1
0	0.47119	0.373	0.079	0	C5_CD8+ T Cycling/G2M	APOBEC3B
0	0.466737	0.386	0.113	0	C5_CD8+ T Cycling/G2M	PHGDH
0	0.462607	0.519	0.162	0	C5_CD8+ T Cycling/G2M	NDC1
0	0.461053	0.42	0.078	0	C5_CD8+ T Cycling/G2M	WDR62
0	0.460913	0.342	0.072	0	C5_CD8+ T Cycling/G2M	AL662797.1
0	0.45951	0.453	0.111	0	C5_CD8+ T Cycling/G2M	MASTL
0	0.455243	0.496	0.174	0	C5_CD8+ T Cycling/G2M	FANCG
0	0.454762	0.508	0.167	0	C5_CD8+ T Cycling/G2M	UBL7-AS1
0	0.453647	0.322	0.035	0	C5_CD8+ T Cycling/G2M	HIST1H2BL
0	0.453602	0.423	0.09	0	C5_CD8+ T Cycling/G2M	RAD54L
0	0.452069	0.478	0.134	0	C5_CD8+ T Cycling/G2M	MIS18A
0	0.44665	0.529	0.188	0	C5_CD8+ T Cycling/G2M	SASS6
0	0.445963	0.391	0.061	0	C5_CD8+ T Cycling/G2M	TRAIP
0	0.437769	0.532	0.213	0	C5_CD8+ T Cycling/G2M	RFWD3
0	0.433594	0.435	0.108	0	C5_CD8+ T Cycling/G2M	CHEK2
0	0.432734	0.448	0.123	0	C5_CD8+ T Cycling/G2M	CENPO
0	0.432404	0.419	0.095	0	C5_CD8+ T Cycling/G2M	RCCD1
0	0.426786	0.416	0.104	0	C5_CD8+ T Cycling/G2M	TMPO-AS1
0	0.423993	0.447	0.121	0	C5_CD8+ T Cycling/G2M	SUV39H1
[truncated: 2,268 more rows]
