# Supplementary material for: CAR T-cells targeting FGFR4 and CD276 simultaneously show potent antitumor effect against childhood rhabdomyosarcoma
Source: Nat Commun. 2024 Jul 23;15:6222. doi: 10.1038/s41467-024-50251-x (PMC11266617; doi:10.1038/s41467-024-50251-x)
Supplement: Supplementary file 6 — Source Data [file 41467_2024_50251_MOESM6_ESM.xlsx]

## Sheet: Figure 1B
Fig. 1B
CAR-T: RH30 1:8															CAR-T: RMS559 1:8
Co-culture Hours	Mock T			FGFR4.8HTM.BBz			FGFR4.28HTM.BBz			FGFR4.28HTM.28z					Co-culture Hours	Mock T			FGFR4.8HTM.BBz			FGFR4.28HTM.BBz			FGFR4.28HTM.28z
0:00:00	0	0	0	0	0	0	0	0	0	0	0	0			0:00:00	0	0	0	0	0	0	0	0	0	0	0	0
0:00:36	-0.0026	-0.0045	-0.0013	0.0019	0.0005	0.0009	0.0026	0.003	0.0035	0.0056	0.0045	0.0043			0:00:36	0.0088	0.0039	0.0079	0.0057	0.0028	0.0046	0.0041	-0.0005	-0.0001	-0.0053	0.0008	-0.001
0:22:52	0.0739	0.0801	0.0716	0.0678	0.0709	0.0678	0.0684	0.0564	0.0594	0.0575	0.058	0.0624			0:22:52	0.0582	0.0486	0.0394	0.0691	0.055	0.0612	0.0827	0.0787	0.0749	0.1002	0.1054	0.1027
0:37:52	0.2081	0.1862	0.2057	0.2131	0.2017	0.202	0.2248	0.2035	0.2301	0.2268	0.2301	0.2393			0:37:52	0.1565	0.1489	0.1399	0.1304	0.1305	0.1302	0.1076	0.1163	0.1032	0.0763	0.0819	0.0893
0:52:53	0.4924	0.4576	0.4864	0.515	0.4976	0.4827	0.5204	0.4869	0.5322	0.4978	0.5223	0.5411			0:52:53	0.1869	0.1796	0.1641	0.1522	0.1499	0.1509	0.139	0.1413	0.1306	0.1032	0.1089	0.1114
1:07:53	0.6484	0.6182	0.6551	0.7055	0.6821	0.6599	0.7053	0.6766	0.7182	0.6855	0.7162	0.7343			1:07:53	0.2508	0.2347	0.2286	0.2091	0.202	0.2058	0.2035	0.2017	0.1981	0.1478	0.1743	0.1773
1:22:54	0.7329	0.7057	0.738	0.797	0.7786	0.7495	0.7993	0.778	0.8088	0.7932	0.8162	0.8328			1:22:54	0.3416	0.3326	0.3225	0.306	0.2958	0.3052	0.3102	0.2971	0.3009	0.2668	0.2777	0.3172
1:37:54	0.7887	0.7642	0.7861	0.8458	0.8287	0.8149	0.8504	0.83	0.8506	0.8482	0.8688	0.8844			1:37:54	0.4563	0.4519	0.4362	0.4243	0.4219	0.4284	0.4433	0.4163	0.4357	0.4121	0.4049	0.4187
1:52:54	0.8202	0.8064	0.8248	0.868	0.8568	0.8549	0.8768	0.8619	0.8811	0.8809	0.8966	0.9133			1:52:54	0.5871	0.5735	0.5633	0.5527	0.5576	0.5605	0.584	0.5357	0.5671	0.5502	0.5361	0.5391
2:07:54	0.8507	0.8316	0.8563	0.889	0.885	0.8767	0.8975	0.8909	0.9001	0.9037	0.9161	0.931			2:07:54	0.7035	0.69	0.6797	0.6692	0.6762	0.6844	0.7075	0.6487	0.6833	0.6759	0.6513	0.6474
2:22:54	0.877	0.8648	0.8829	0.908	0.9144	0.9007	0.9114	0.9097	0.9166	0.9223	0.9409	0.9374			2:22:54	0.7959	0.7824	0.7875	0.7745	0.7659	0.7851	0.7994	0.7437	0.7773	0.7713	0.7479	0.7493
2:37:55	0.9031	0.8946	0.9044	0.9281	0.9297	0.9229	0.926	0.9321	0.9333	0.9341	0.9472	0.9453			2:37:55	0.873	0.8518	0.8649	0.8506	0.8416	0.8674	0.8795	0.8173	0.8607	0.8513	0.828	0.8295
2:52:56	0.923	0.9204	0.926	0.9447	0.9457	0.9394	0.9449	0.9502	0.9464	0.953	0.9585	0.952			2:52:56	0.9214	0.9075	0.9139	0.9133	0.9058	0.9242	0.9307	0.8855	0.9183	0.9064	0.8871	0.8862
3:07:57	0.9533	0.9395	0.9452	0.9603	0.962	0.9608	0.967	0.9671	0.9506	0.9622	0.971	0.9644			3:07:57	0.9568	0.9412	0.9503	0.9494	0.9459	0.966	0.9617	0.9344	0.9587	0.9391	0.9238	0.9322
3:22:58	0.973	0.9593	0.9687	0.9732	0.9763	0.9717	0.9831	0.9778	0.9713	0.9693	0.98	0.9774			3:22:58	0.9803	0.9783	0.9791	0.9801	0.9754	0.9896	0.9813	0.9744	0.9855	0.9719	0.9596	0.9637
3:37:59	0.9851	0.9856	0.9852	0.9848	0.9863	0.9861	0.9939	0.9886	0.9875	0.9826	0.9911	0.9905			3:37:59	0.9958	0.9932	0.9997	0.9954	0.988	1.0062	0.9949	0.9842	1.0017	0.9883	0.9782	0.9848
3:52:59	1	1	1	1	1	1	1	1	1	1	1	1			3:52:59	1	1	1	1	1	1	1	1	1	1	1	1
4:16:24	1.1027	1.1107	1.1247	1.0854	1.0951	1.0825	1.0461	1.0472	1.0515	0.9797	1.0041	1.006			4:16:24	0.8066	0.8343	0.8121	0.8533	0.8447	0.8724	0.8866	0.9634	0.958	0.9634	0.98	0.9809
4:31:25	1.0229	1.0306	1.0308	0.9925	0.9939	0.9953	0.9888	0.9877	0.9822	0.955	0.9534	0.9636			4:31:25	0.8096	0.8411	0.8263	0.8112	0.8032	0.8363	0.805	0.9008	0.8741	0.9265	0.9196	0.9425
4:46:25	1.0169	1.0287	1.0246	0.9995	0.9994	1.0024	0.9886	0.9958	0.9935	0.9764	0.9666	0.9879			4:46:25	1.0316	1.0546	1.0334	1.0348	1.0394	1.0695	1.0515	1.086	1.0785	1.1025	1.0855	1.088
5:01:26	1.0122	1.0219	1.0179	0.9876	0.9862	0.9911	0.974	0.9792	0.9794	0.9715	0.9601	0.9754			5:01:26	1.093	1.0987	1.097	1.099	1.1021	1.1249	1.0793	1.089	1.0958	1.0876	1.0816	1.0553
5:16:26	1.0173	1.0288	1.0161	0.9876	0.9938	0.993	0.971	0.9782	0.9812	0.9689	0.9663	0.9738			5:16:26	1.0455	1.0397	1.0344	1.0491	1.0491	1.0782	1.0417	1.0324	1.0402	1.0574	1.0662	1.0241
5:31:27	1.0203	1.0419	1.0308	0.9945	1.0043	1.0087	0.9787	0.9857	0.9852	0.9843	0.984	0.993			5:31:27	0.9974	0.9999	0.9925	1.0205	1.0289	1.049	1.0206	1.0164	1.0249	1.0642	1.0784	1.0223
5:46:27	1.0403	1.0591	1.0534	1.0086	1.0174	1.0272	1.0034	0.9964	0.9967	1.0067	1.006	1.0146			5:46:27	0.9797	0.9826	0.9724	1.0247	1.0338	1.0492	1.0333	1.0133	1.0193	1.0733	1.0957	1.0493
6:01:26	1.0605	1.0712	1.0739	1.0289	1.0364	1.0499	1.0261	1.0139	1.0118	1.0247	1.0255	1.0348			6:01:26	0.9757	0.9817	0.9653	1.0417	1.0486	1.0511	1.0542	1.0176	1.0338	1.079	1.1266	1.0591
6:16:26	1.0782	1.0935	1.0974	1.0501	1.0516	1.0685	1.04	1.0289	1.0267	1.0461	1.0383	1.058			6:16:26	0.9711	0.9838	0.9587	1.0413	1.0592	1.0482	1.0576	1.0172	1.0574	1.1008	1.1328	1.06
6:31:26	1.0969	1.1181	1.1193	1.0687	1.0659	1.0822	1.0633	1.045	1.0448	1.0674	1.0578	1.0718			6:31:26	0.9715	0.9872	0.9638	1.0433	1.0665	1.0566	1.0542	1.0288	1.0699	1.104	1.1334	1.0716
6:46:27	1.1136	1.1434	1.149	1.0887	1.0925	1.1005	1.0782	1.0614	1.0602	1.0903	1.0768	1.0958			6:46:27	0.9755	0.9866	0.9706	1.039	1.0735	1.0529	1.0564	1.0309	1.0675	1.1021	1.1324	1.0722
7:01:27	1.1347	1.1689	1.1713	1.1042	1.1087	1.1226	1.0818	1.0748	1.0799	1.1092	1.0899	1.1117			7:01:27	0.9874	0.981	0.9774	1.0366	1.0787	1.0559	1.0559	1.034	1.059	1.11	1.1407	1.0659
7:16:28	1.1531	1.1968	1.1903	1.1123	1.1301	1.1436	1.0974	1.0923	1.0998	1.1291	1.1052	1.1274			7:16:28	0.9993	0.9858	0.9779	1.0395	1.0737	1.0563	1.0538	1.0433	1.0599	1.1141	1.1448	1.0665
7:31:28	1.1758	1.2278	1.2145	1.1322	1.147	1.1639	1.1114	1.1015	1.123	1.1524	1.1256	1.1416			7:31:28	1.0043	0.9957	0.9847	1.0382	1.0713	1.0527	1.0488	1.0469	1.0543	1.1098	1.154	1.0745
7:46:29	1.2027	1.2525	1.2407	1.151	1.1651	1.1818	1.1307	1.1112	1.1408	1.1736	1.1442	1.1598			7:46:29	1.0124	1.0001	0.9854	1.0383	1.0636	1.0583	1.0459	1.0467	1.06	1.1161	1.154	1.0794
8:01:29	1.2289	1.28	1.273	1.1729	1.1851	1.1937	1.1508	1.1317	1.161	1.1878	1.1554	1.1818			8:01:29	1.0157	1.0139	0.9896	1.0358	1.0776	1.0582	1.0518	1.0484	1.0603	1.1246	1.1498	1.0875
8:16:29	1.2533	1.3072	1.2915	1.1867	1.2006	1.2085	1.1664	1.1482	1.1804	1.1952	1.168	1.1938			8:16:29	1.0166	1.0231	1.0004	1.0412	1.0873	1.0718	1.0601	1.0539	1.0729	1.1362	1.1634	1.0914
8:31:30	1.27	1.3364	1.3126	1.192	1.2139	1.2229	1.1868	1.1648	1.2014	1.207	1.1871	1.207			8:31:30	1.0206	1.0357	1.0072	1.0449	1.0904	1.0779	1.0621	1.0621	1.0759	1.1474	1.18	1.0906
8:46:30	1.2868	1.362	1.3334	1.2034	1.2198	1.2411	1.2036	1.1779	1.218	1.223	1.2009	1.2176			8:46:30	1.0411	1.0404	1.0158	1.0585	1.0944	1.0882	1.0692	1.0647	1.0854	1.1525	1.1814	1.0997
9:01:31	1.3102	1.3861	1.3419	1.2254	1.233	1.2527	1.223	1.1979	1.2288	1.2332	1.2183	1.2325			9:01:31	1.0488	1.0561	1.0169	1.0603	1.1052	1.0902	1.0727	1.0784	1.1005	1.168	1.1919	1.1147
9:16:31	1.3345	1.4098	1.3639	1.244	1.2462	1.2727	1.2435	1.2223	1.2473	1.2439	1.2315	1.2595			9:16:31	1.0561	1.072	1.0232	1.0726	1.1164	1.1013	1.0969	1.0847	1.104	1.1846	1.2056	1.1315
9:31:32	1.3606	1.4436	1.3849	1.2643	1.2661	1.3021	1.2618	1.2456	1.2659	1.2573	1.248	1.2792			9:31:32	1.0647	1.0732	1.0419	1.0817	1.132	1.1184	1.1105	1.0906	1.1119	1.2052	1.2167	1.1439
9:46:32	1.3874	1.4702	1.4096	1.2844	1.294	1.327	1.2825	1.2708	1.2864	1.2746	1.2677	1.3037			9:46:32	1.074	1.0932	1.0503	1.094	1.1508	1.1374	1.1317	1.111	1.1301	1.2215	1.2269	1.1591
10:01:32	1.4085	1.502	1.4285	1.3048	1.318	1.3456	1.3082	1.2945	1.3023	1.2901	1.2853	1.3317			10:01:32	1.0925	1.0953	1.0608	1.1213	1.1721	1.1537	1.1566	1.1318	1.1496	1.2448	1.245	1.1797
10:16:33	1.4332	1.5254	1.4522	1.3297	1.3432	1.3729	1.3342	1.3122	1.3208	1.3099	1.305	1.3453			10:16:33	1.1057	1.1095	1.0684	1.1326	1.1861	1.1667	1.1786	1.1421	1.1644	1.2547	1.2691	1.2014
10:31:34	1.4606	1.5618	1.4759	1.3463	1.3694	1.3929	1.352	1.3369	1.332	1.3311	1.3281	1.3702			10:31:34	1.1208	1.1222	1.0775	1.1471	1.2052	1.184	1.2063	1.1593	1.1839	1.2772	1.2826	1.2218
10:46:34	1.4908	1.5889	1.502	1.3694	1.3889	1.4213	1.374	1.3629	1.3481	1.348	1.3452	1.3885			10:46:34	1.129	1.1313	1.0875	1.167	1.2204	1.2075	1.2315	1.1782	1.2014	1.2952	1.3058	1.2348
11:01:34	1.512	1.6185	1.5262	1.3894	1.4086	1.4391	1.3938	1.3925	1.3751	1.3738	1.3719	1.4172			11:01:34	1.1386	1.1494	1.1033	1.1848	1.2461	1.2336	1.2512	1.1949	1.2164	1.3165	1.3296	1.2494
11:16:35	1.5278	1.6417	1.5437	1.4103	1.4316	1.4639	1.4181	1.4193	1.4039	1.3919	1.3982	1.4434			11:16:35	1.1479	1.1619	1.1189	1.1955	1.2629	1.2579	1.2695	1.2102	1.2507	1.3475	1.3458	1.2695
11:31:35	1.5483	1.6734	1.5666	1.4312	1.4547	1.4909	1.4368	1.4374	1.4258	1.4111	1.4117	1.4643			11:31:35	1.1662	1.1713	1.1312	1.2204	1.2871	1.2846	1.2883	1.2308	1.2766	1.372	1.3559	1.2876
11:46:36	1.5783	1.7001	1.587	1.4539	1.4921	1.5192	1.4627	1.4562	1.4444	1.4305	1.438	1.4833			11:46:36	1.1845	1.1892	1.1472	1.2406	1.302	1.3094	1.3065	1.2406	1.2997	1.385	1.3807	1.3121
12:01:36	1.6073	1.723	1.6084	1.4792	1.515	1.5436	1.4837	1.4742	1.4681	1.4563	1.4628	1.5065			12:01:36	1.1939	1.2025	1.1688	1.2468	1.3144	1.3345	1.3243	1.2548	1.3361	1.4047	1.4084	1.3273
12:16:36	1.6374	1.7445	1.6295	1.4988	1.5289	1.5639	1.5095	1.5017	1.4847	1.4796	1.4854	1.524			12:16:36	1.2075	1.2157	1.1817	1.2596	1.3384	1.3572	1.3418	1.2635	1.3514	1.4205	1.4245	1.34
12:31:37	1.6632	1.7728	1.6579	1.5174	1.5508	1.5859	1.5373	1.5214	1.5156	1.4996	1.5084	1.5411			12:31:37	1.2214	1.2291	1.1906	1.28	1.3494	1.3669	1.3602	1.2801	1.3782	1.4428	1.4365	1.3514
12:46:37	1.6934	1.7946	1.6858	1.5368	1.5664	1.6059	1.5574	1.5457	1.5389	1.5216	1.5242	1.5573			12:46:37	1.2388	1.2447	1.2069	1.2931	1.3619	1.3761	1.3842	1.2934	1.3938	1.4639	1.4433	1.3706
13:01:37	1.7143	1.8179	1.7094	1.5689	1.5819	1.6272	1.5842	1.5667	1.554	1.5365	1.5422	1.5793			13:01:37	1.2394	1.2643	1.2186	1.3023	1.3709	1.3885	1.3918	1.3082	1.4042	1.4848	1.4665	1.3796
13:16:37	1.7329	1.8428	1.7267	1.5824	1.6017	1.64	1.599	1.5849	1.5679	1.5616	1.5602	1.5984			13:16:37	1.2544	1.273	1.2335	1.3143	1.3824	1.3979	1.4001	1.3305	1.4127	1.5052	1.4749	1.3942
13:31:38	1.759	1.8677	1.7534	1.5941	1.6137	1.6551	1.6157	1.6088	1.5833	1.5743	1.5774	1.6266			13:31:38	1.2642	1.2902	1.2474	1.3265	1.3936	1.4037	1.4077	1.342	1.4132	1.517	1.4909	1.4038
13:46:39	1.787	1.8946	1.7753	1.6132	1.6373	1.6736	1.6319	1.6324	1.5998	1.5942	1.5921	1.6441			13:46:39	1.2735	1.3088	1.2551	1.3433	1.4162	1.4139	1.4185	1.347	1.421	1.5309	1.4964	1.4177
14:01:39	1.8071	1.9169	1.7973	1.6287	1.6538	1.6907	1.654	1.6494	1.6181	1.612	1.6114	1.6634			14:01:39	1.281	1.3195	1.2659	1.3545	1.4207	1.4275	1.4299	1.3563	1.4225	1.5349	1.5133	1.4281
14:16:40	1.8201	1.9396	1.8185	1.6448	1.6696	1.7123	1.6716	1.6689	1.6356	1.6263	1.6243	1.6794			14:16:40	1.2946	1.3235	1.2731	1.3585	1.4427	1.4414	1.4415	1.3577	1.4388	1.5348	1.5133	1.4253
14:31:40	1.8408	1.9586	1.8398	1.661	1.6903	1.7318	1.6943	1.6845	1.6566	1.6437	1.6388	1.7006			14:31:40	1.3035	1.339	1.2908	1.364	1.4521	1.444	1.4525	1.3658	1.4374	1.5442	1.5117	1.4367
14:46:41	1.8686	1.9869	1.8638	1.6766	1.7091	1.7413	1.7093	1.7044	1.6748	1.6586	1.6568	1.7212			14:46:41	1.3264	1.3443	1.3005	1.3684	1.4681	1.4512	1.463	1.3674	1.439	1.5476	1.5204	1.452
15:01:41	1.8883	2.0183	1.8898	1.6871	1.7247	1.7564	1.732	1.7229	1.6925	1.6767	1.6707	1.7326			15:01:41	1.3408	1.3523	1.3139	1.3753	1.4738	1.451	1.4668	1.3767	1.4394	1.5396	1.5207	1.4494
15:16:41	1.9124	2.0428	1.9075	1.7046	1.7388	1.766	1.7443	1.7289	1.7117	1.6939	1.6912	1.7498			15:16:41	1.3507	1.3594	1.3151	1.383	1.4693	1.4465	1.4743	1.379	1.4484	1.5402	1.5232	1.4562
15:31:42	1.931	2.065	1.9262	1.7145	1.7582	1.777	1.7586	1.7373	1.7213	1.7026	1.707	1.7607			15:31:42	1.3671	1.3733	1.3312	1.3828	1.4787	1.4442	1.4817	1.3877	1.4673	1.551	1.5257	1.4712
15:46:42	1.953	2.0877	1.9503	1.7295	1.7733	1.7926	1.7735	1.7446	1.7448	1.7191	1.7215	1.7716			15:46:42	1.3665	1.3881	1.3361	1.3931	1.4798	1.4547	1.4918	1.3923	1.4668	1.5595	1.5361	1.4695
16:01:42	1.9643	2.1131	1.9679	1.7374	1.7882	1.8091	1.7941	1.7632	1.759	1.7303	1.7315	1.7819			16:01:42	1.3737	1.4085	1.354	1.4025	1.4782	1.4477	1.5109	1.406	1.4742	1.5626	1.5403	1.4727
16:16:42	1.993	2.1429	1.9829	1.7528	1.8064	1.8253	1.8053	1.7719	1.7758	1.7432	1.7393	1.7984			16:16:42	1.383	1.4046	1.3632	1.4075	1.4895	1.4592	1.5104	1.4105	1.4828	1.5673	1.5474	1.4782
16:31:42	2.0225	2.1699	2.0001	1.7639	1.8255	1.8477	1.8199	1.7863	1.7904	1.7581	1.7503	1.8128			16:31:42	1.3902	1.4307	1.3755	1.4102	1.4849	1.461	1.5163	1.4004	1.4865	1.5567	1.5455	1.4812
16:46:43	2.0482	2.1954	2.02	1.77	1.8402	1.8649	1.8242	1.8077	1.8078	1.7681	1.7539	1.8241			16:46:43	1.4036	1.4464	1.388	1.4169	1.4966	1.4601	1.5186	1.4116	1.4928	1.563	1.5511	1.4786
17:01:44	2.0664	2.2193	2.0409	1.7836	1.8524	1.8898	1.8335	1.8202	1.8221	1.7741	1.7623	1.833			17:01:44	1.4197	1.4605	1.3993	1.4142	1.4969	1.4604	1.5204	1.4143	1.4938	1.564	1.5512	1.4877
17:16:44	2.0846	2.2499	2.0626	1.7937	1.8711	1.8981	1.8457	1.8332	1.8398	1.7788	1.7765	1.8476			17:16:44	1.4213	1.4708	1.4079	1.4171	1.5017	1.4483	1.5316	1.4176	1.4938	1.5692	1.5537	1.4843
17:31:44	2.1054	2.2764	2.0798	1.8011	1.8839	1.9142	1.86	1.8358	1.8537	1.7846	1.7862	1.8571			17:31:44	1.4308	1.4782	1.4121	1.4199	1.5073	1.4419	1.5345	1.4249	1.4999	1.5712	1.5508	1.4831
17:46:44	2.1296	2.3092	2.1028	1.8057	1.8893	1.9286	1.8725	1.8534	1.8692	1.7913	1.7957	1.8731			17:46:44	1.448	1.4837	1.4292	1.4137	1.5071	1.4527	1.529	1.4267	1.5007	1.5785	1.5592	1.4813
18:01:44	2.143	2.3378	2.1268	1.8206	1.9059	1.9499	1.8757	1.8658	1.8848	1.7976	1.8031	1.8982			18:01:44	1.4604	1.4958	1.4364	1.4118	1.5269	1.4517	1.5312	1.4315	1.5019	1.5841	1.5582	1.474
18:16:45	2.1583	2.3726	2.1528	1.8444	1.9204	1.9666	1.8911	1.8874	1.8965	1.8151	1.8111	1.9044			18:16:45	1.4687	1.4976	1.4463	1.4114	1.5316	1.4581	1.5427	1.431	1.51	1.5782	1.558	1.47
18:31:45	2.1892	2.4093	2.1874	1.8549	1.9337	1.9848	1.8986	1.9038	1.9041	1.8203	1.8198	1.9131			18:31:45	1.4882	1.5109	1.4588	1.408	1.5299	1.4545	1.5449	1.4327	1.5073	1.5742	1.5549	1.473
18:46:46	2.2144	2.4495	2.2213	1.8645	1.948	2.0008	1.91	1.9181	1.9133	1.8291	1.8386	1.9182			18:46:46	1.4963	1.5241	1.485	1.4122	1.5342	1.4566	1.5471	1.4298	1.5123	1.5818	1.559	1.477
19:01:46	2.2387	2.4744	2.2513	1.8859	1.9562	2.0219	1.9208	1.9299	1.9292	1.8353	1.8456	1.9334			19:01:46	1.511	1.5411	1.5008	1.4094	1.542	1.465	1.5553	1.4192	1.516	1.5768	1.5562	1.4822
19:16:47	2.2724	2.5128	2.2802	1.9058	1.9719	2.05	1.9357	1.942	1.9429	1.8363	1.8557	1.9494			19:16:47	1.5239	1.5569	1.5205	1.4118	1.541	1.4725	1.5489	1.427	1.525	1.5746	1.5396	1.473
19:31:47	2.3056	2.5478	2.301	1.9184	1.9783	2.0649	1.9403	1.9542	1.9672	1.8468	1.8681	1.9573			19:31:47	1.5359	1.5717	1.5396	1.4107	1.5521	1.4765	1.5447	1.438	1.5302	1.581	1.5318	1.4744
19:46:47	2.3287	2.5787	2.3284	1.922	1.9888	2.0778	1.9502	1.9673	1.9823	1.8517	1.8768	1.9645			19:46:47	1.562	1.5815	1.5551	1.4106	1.551	1.474	1.545	1.4342	1.5333	1.5714	1.5377	1.48
20:01:48	2.3534	2.6153	2.3561	1.9286	1.9992	2.0958	1.96	1.9812	1.9942	1.8568	1.8933	1.9594			20:01:48	1.57	1.594	1.5571	1.4048	1.5461	1.4751	1.551	1.4363	1.5331	1.5748	1.5427	1.4761
20:16:48	2.3828	2.6433	2.3887	1.9469	2.0112	2.12	1.9722	2.0039	2.0113	1.8583	1.9035	1.9654			20:16:48	1.5763	1.6151	1.5637	1.4075	1.5461	1.474	1.5434	1.4289	1.5455	1.5664	1.5414	1.4756
20:31:48	2.4233	2.6703	2.4177	1.9633	2.0231	2.1387	1.9852	2.0194	2.0104	1.8621	1.9139	1.9575			20:31:48	1.5998	1.6244	1.579	1.4098	1.5428	1.4719	1.5556	1.432	1.5479	1.5653	1.5395	1.4712
20:46:49	2.4609	2.7058	2.4584	1.9726	2.0387	2.1634	2.0011	2.0335	2.0196	1.8692	1.9223	1.9657			20:46:49	1.6117	1.6355	1.5949	1.4216	1.5449	1.4696	1.555	1.4371	1.5605	1.5703	1.5432	1.4616
21:01:50	2.4969	2.734	2.4916	1.9864	2.0573	2.1783	2.0286	2.0431	2.028	1.8693	1.9326	1.9675			21:01:50	1.6216	1.6485	1.6016	1.4168	1.5351	1.4735	1.5493	1.4377	1.5562	1.5701	1.5373	1.4621
21:16:51	2.531	2.7564	2.5303	2.0031	2.0697	2.2017	2.0391	2.0571	2.049	1.8789	1.9381	1.9779			21:16:51	1.6273	1.6558	1.6029	1.4079	1.5347	1.4741	1.5558	1.4385	1.5522	1.5653	1.5469	1.4619
21:31:52	2.5668	2.7975	2.5658	2.0148	2.0792	2.2226	2.0548	2.0705	2.0789	1.8799	1.9437	1.9877			21:31:52	1.6471	1.6734	1.6281	1.414	1.5417	1.4644	1.5524	1.4376	1.5598	1.558	1.5334	1.4627
21:46:52	2.5948	2.8374	2.6097	2.0388	2.0864	2.2383	2.0655	2.0876	2.0925	1.885	1.9538	1.999			21:46:52	1.6605	1.6876	1.6369	1.4144	1.5518	1.4627	1.5554	1.4355	1.55	1.5613	1.5365	1.4578
22:01:52	2.6352	2.8734	2.6409	2.0455	2.1014	2.2494	2.0871	2.1031	2.1162	1.883	1.958	2.0068			22:01:52	1.6687	1.6903	1.6494	1.4095	1.5531	1.4625	1.5391	1.4308	1.55	1.5527	1.5299	1.4489
22:16:52	2.6683	2.8997	2.6777	2.0568	2.1257	2.268	2.1011	2.1195	2.1307	1.894	1.9601	2.0143			22:16:52	1.6815	1.7106	1.6577	1.4095	1.5533	1.4616	1.5385	1.4367	1.5391	1.5404	1.5184	1.4406
22:31:52	2.7017	2.9338	2.7132	2.0614	2.1484	2.2877	2.1103	2.1345	2.1367	1.9022	1.9699	2.0262			22:31:52	1.6914	1.7249	1.6622	1.4089	1.5422	1.4676	1.5282	1.4224	1.5453	1.5356	1.5149	1.4427
22:46:53	2.7508	2.9693	2.7513	2.0715	2.156	2.3054	2.1257	2.1506	2.1504	1.9038	1.9686	2.0381			22:46:53	1.6923	1.7445	1.6691	1.3972	1.5398	1.4751	1.5269	1.416	1.5575	1.5306	1.5138	1.4413
23:01:53	2.789	3.009	2.7802	2.096	2.1696	2.3182	2.1424	2.1685	2.1607	1.9029	1.9719	2.0407			23:01:53	1.7114	1.75	1.6738	1.3939	1.5385	1.475	1.534	1.4106	1.5407	1.5229	1.5054	1.4398
23:16:54	2.825	3.0533	2.8176	2.1124	2.1929	2.3368	2.1579	2.1883	2.1724	1.9134	1.9822	2.0399			23:16:54	1.729	1.7512	1.6925	1.3835	1.5394	1.4716	1.5323	1.3946	1.5457	1.5286	1.4971	1.4233
23:31:54	2.8498	3.099	2.8586	2.1327	2.2075	2.3549	2.1832	2.2018	2.1814	1.9279	1.9935	2.0449			23:31:54	1.7347	1.7606	1.7018	1.3892	1.5417	1.4668	1.5221	1.4055	1.5448	1.5148	1.4881	1.4154
23:46:54	2.8731	3.1349	2.8949	2.1401	2.2249	2.3804	2.201	2.2171	2.2055	1.9393	2.0008	2.0528			23:46:54	1.7319	1.7629	1.7059	1.3798	1.5424	1.4579	1.5197	1.4044	1.5494	1.5099	1.4776	1.4149
24:01:55	2.889	3.1692	2.9229	2.1542	2.2312	2.4092	2.2278	2.2243	2.2257	1.9449	2.0039	2.0616			24:01:55	1.7438	1.7824	1.7163	1.3734	1.5487	1.4615	1.5171	1.4092	1.5402	1.5017	1.475	1.4018
24:16:55	2.9176	3.2163	2.9549	2.1749	2.2483	2.4247	2.2366	2.2227	2.2375	1.9559	2.0137	2.0515			24:16:55	1.7482	1.7873	1.7178	1.3736	1.5388	1.4555	1.5101	1.3946	1.5423	1.4866	1.4701	1.3892
24:31:55	2.9599	3.2467	2.9906	2.1951	2.2565	2.4428	2.257	2.2343	2.2505	1.9612	2.019	2.0559			24:31:55	1.7698	1.7936	1.7274	1.3734	1.534	1.4552	1.5134	1.3881	1.5415	1.4775	1.4658	1.3866
24:46:55	2.9966	3.2955	3.0355	2.2074	2.2746	2.4513	2.2744	2.2564	2.2645	1.9661	2.0158	2.0676			24:46:55	1.7856	1.7965	1.7368	1.3732	1.5403	1.458	1.5085	1.3866	1.5354	1.4678	1.4586	1.3767
25:01:56	3.0292	3.3212	3.0821	2.2219	2.2854	2.4683	2.297	2.2744	2.2774	1.9656	2.0246	2.0782			25:01:56	1.7958	1.8006	1.7428	1.3627	1.5321	1.4553	1.5077	1.3824	1.522	1.459	1.4506	1.3696
25:16:57	3.0614	3.3594	3.1149	2.227	2.304	2.493	2.3153	2.2922	2.2838	1.9664	2.0358	2.0803			25:16:57	1.8062	1.8155	1.7477	1.3536	1.5315	1.4542	1.4926	1.3782	1.5201	1.4565	1.4434	1.3668
25:38:58	3.1085	3.4105	3.1694	2.2434	2.3157	2.5157	2.3335	2.3021	2.3057	1.9649	2.0414	2.0774			25:38:58	1.8202	1.8142	1.7584	1.3437	1.5134	1.454	1.4943	1.3636	1.5083	1.4461	1.4347	1.3555
25:53:59	3.1336	3.4494	3.2077	2.2556	2.3227	2.5302	2.3492	2.3195	2.3228	1.9721	2.0401	2.0802			25:53:59	1.8281	1.8146	1.7664	1.3434	1.5082	1.4504	1.4935	1.3632	1.5007	1.4327	1.4275	1.3544
26:09:00	3.1684	3.4818	3.2326	2.2613	2.3336	2.5488	2.3649	2.3246	2.334	1.9731	2.0466	2.0787			26:09:00	1.8351	1.8178	1.7703	1.3367	1.5085	1.4382	1.4824	1.3563	1.492	1.4345	1.4264	1.3541
26:24:00	3.1928	3.5238	3.2412	2.2743	2.3462	2.5752	2.3711	2.3364	2.3511	1.9789	2.046	2.0824			26:24:00	1.8349	1.8323	1.7739	1.3302	1.5084	1.4413	1.4711	1.3518	1.491	1.4291	1.4169	1.3468
26:39:01	3.2081	3.5554	3.2598	2.285	2.3616	2.5809	2.387	2.3501	2.3634	1.9809	2.0452	2.0874			26:39:01	1.8367	1.8403	1.7998	1.3295	1.5083	1.4373	1.4694	1.3426	1.4894	1.4138	1.3923	1.337
26:54:02	3.2404	3.5934	3.3065	2.2913	2.3719	2.5901	2.4023	2.3753	2.3885	1.9843	2.0532	2.084			26:54:02	1.8461	1.8416	1.8063	1.3201	1.5014	1.4338	1.4599	1.3385	1.4738	1.3932	1.3892	1.3303
27:09:03	3.2801	3.6278	3.346	2.302	2.3872	2.5972	2.4045	2.3839	2.3944	1.9815	2.0585	2.0945			27:09:03	1.8578	1.8513	1.8149	1.319	1.5014	1.4286	1.452	1.3324	1.4641	1.3847	1.3913	1.3187
27:24:03	3.3082	3.6645	3.3691	2.3172	2.3987	2.6068	2.4091	2.3988	2.405	1.9837	2.0598	2.0861			27:24:03	1.8554	1.8562	1.8241	1.3134	1.4952	1.4216	1.4407	1.3314	1.4515	1.3865	1.3782	1.3143
27:39:03	3.339	3.6989	3.4144	2.3337	2.397	2.629	2.4193	2.4068	2.4197	1.9926	2.0622	2.0905			27:39:03	1.8419	1.8667	1.8168	1.3135	1.4831	1.4221	1.4368	1.326	1.4487	1.3778	1.3773	1.3041
27:54:03	3.3711	3.7416	3.4417	2.3441	2.4106	2.6529	2.4227	2.4188	2.426	1.9938	2.0627	2.0904			27:54:03	1.8481	1.8739	1.8306	1.3014	1.4847	1.4137	1.4352	1.3253	1.4462	1.3711	1.3731	1.3003
28:09:03	3.4044	3.7602	3.4681	2.3498	2.4257	2.6798	2.428	2.4335	2.4377	2.0043	2.0701	2.0986			28:09:03	1.8595	1.8923	1.8232	1.2885	1.4796	1.41	1.43	1.3149	1.4408	1.3616	1.3634	1.2976
28:24:03	3.4335	3.7943	3.4888	2.3563	2.4381	2.6959	2.4458	2.4364	2.4456	2.0115	2.0829	2.0956			28:24:03	1.8812	1.8933	1.8247	1.2863	1.4783	1.4026	1.4157	1.3083	1.4305	1.3591	1.3556	1.2995
28:39:04	3.4575	3.8281	3.5094	2.3616	2.4455	2.7115	2.4549	2.4394	2.4517	2.0077	2.0875	2.0938			28:39:04	1.8961	1.8939	1.8282	1.2824	1.4668	1.3949	1.4104	1.2984	1.4265	1.3534	1.3524	1.2959
28:54:04	3.476	3.8472	3.5485	2.3675	2.444	2.7247	2.4646	2.4502	2.4591	2.0148	2.0721	2.0979			28:54:04	1.8903	1.8911	1.8345	1.2789	1.4557	1.3944	1.3977	1.2785	1.4247	1.3515	1.3544	1.283
29:09:04	3.4943	3.8914	3.5789	2.3756	2.4503	2.7424	2.4741	2.462	2.4606	2.0181	2.0697	2.1014			29:09:04	1.8906	1.9004	1.8527	1.2697	1.452	1.386	1.389	1.2749	1.4114	1.3431	1.344	1.2693
29:24:04	3.5229	3.9046	3.5991	2.386	2.4527	2.7597	2.4754	2.4755	2.4714	2.019	2.0731	2.1016			29:24:04	1.8829	1.9109	1.8627	1.2612	1.4631	1.383	1.3829	1.2726	1.4095	1.3393	1.3288	1.2621
29:39:05	3.5557	3.9405	3.6295	2.3833	2.4694	2.758	2.4986	2.4861	2.4813	2.0148	2.0704	2.1094			29:39:05	1.8976	1.9143	1.8781	1.2543	1.4622	1.382	1.3733	1.2662	1.3958	1.3282	1.3209	1.2561
29:54:06	3.5829	3.9746	3.6516	2.3804	2.485	2.7589	2.5145	2.4955	2.5032	2.0095	2.064	2.1216			29:54:06	1.912	1.9262	1.8938	1.2471	1.4528	1.3781	1.3836	1.2776	1.3876	1.3328	1.3187	1.2398
30:09:06	3.6059	4.0129	3.6835	2.3827	2.4941	2.7742	2.5116	2.5094	2.5324	2.0027	2.0628	2.1237			30:09:06	1.915	1.9318	1.8855	1.238	1.4584	1.3831	1.3724	1.2678	1.3761	1.3157	1.3057	1.2337
30:24:06	3.624	4.0431	3.7115	2.3819	2.5023	2.7794	2.5222	2.5169	2.5497	2.0025	2.0681	2.1321			30:24:06	1.9118	1.9354	1.8955	1.2361	1.4549	1.3869	1.3642	1.2681	1.3744	1.3046	1.2949	1.2233
30:39:06	3.6494	4.0591	3.75	2.3855	2.5087	2.7997	2.5322	2.5236	2.5682	2.0034	2.0695	2.1335			30:39:06	1.9224	1.9306	1.8962	1.2251	1.4522	1.3799	1.365	1.2647	1.3721	1.2991	1.2879	1.2194
30:54:07	3.6678	4.097	3.7755	2.4037	2.5248	2.8207	2.5424	2.5375	2.5659	2.0051	2.0678	2.1278			30:54:07	1.9218	1.9417	1.897	1.2175	1.4497	1.3717	1.358	1.2644	1.369	1.2817	1.2842	1.2139
31:09:08	3.6919	4.1273	3.7902	2.4073	2.5336	2.8344	2.566	2.5438	2.5772	2.0032	2.0564	2.1272			31:09:08	1.918	1.9496	1.9051	1.2183	1.4433	1.3572	1.3395	1.2523	1.3587	1.2718	1.2734	1.2013
31:24:08	3.7255	4.1526	3.8149	2.4119	2.5459	2.8455	2.5685	2.5447	2.5966	2.0064	2.0503	2.1174			31:24:08	1.9336	1.9636	1.9081	1.2105	1.4398	1.3496	1.3282	1.2418	1.3483	1.2613	1.2688	1.1909
31:39:08	3.7399	4.1779	3.844	2.4234	2.5538	2.857	2.5851	2.5531	2.6045	2.0072	2.0486	2.1261			31:39:08	1.9443	1.9725	1.9198	1.2076	1.4337	1.3513	1.3223	1.2437	1.3243	1.2478	1.2574	1.1854
31:54:09	3.7528	4.209	3.8605	2.4241	2.554	2.8658	2.5984	2.5716	2.6159	2.0078	2.0541	2.1179			31:54:09	1.9667	1.9667	1.9228	1.2036	1.4201	1.3426	1.3202	1.2304	1.323	1.2291	1.248	1.1737
32:09:10	3.7743	4.2472	3.8729	2.4292	2.5513	2.8743	2.605	2.5839	2.6244	2.0178	2.0588	2.1156			32:09:10	1.9763	1.9647	1.9237	1.1985	1.4102	1.3333	1.314	1.2305	1.3221	1.2261	1.2385	1.1632
32:24:10	3.7903	4.2678	3.8825	2.4407	2.5553	2.8842	2.6175	2.5915	2.6299	2.0174	2.0577	2.11			32:24:10	1.9674	1.963	1.9187	1.1992	1.4158	1.3304	1.3058	1.2332	1.3172	1.2127	1.2305	1.1623
32:39:11	3.8008	4.2641	3.9039	2.4528	2.5674	2.8873	2.6242	2.5982	2.6275	2.0217	2.0579	2.1064			32:39:11	1.98	1.9592	1.9346	1.1907	1.4111	1.3203	1.2989	1.2277	1.302	1.203	1.2199	1.1557
32:54:11	3.8157	4.2698	3.9288	2.4597	2.5653	2.8932	2.6475	2.6065	2.6282	2.0259	2.0557	2.1093			32:54:11	2.0011	1.9708	1.9349	1.188	1.4067	1.318	1.2818	1.2268	1.3007	1.2004	1.2103	1.1434
33:09:12	3.8321	4.2941	3.9646	2.4618	2.5628	2.8916	2.6476	2.6132	2.638	2.0213	2.0554	2.0949			33:09:12	2.0001	1.9895	1.9609	1.1829	1.4137	1.3177	1.2662	1.2212	1.295	1.1976	1.2076	1.1398
33:24:12	3.8559	4.3216	3.9942	2.4694	2.565	2.9022	2.6483	2.6222	2.643	2.0109	2.0566	2.0826			33:24:12	1.9993	1.9988	1.9647	1.1811	1.3956	1.3107	1.2521	1.2105	1.2811	1.1883	1.201	1.1308
33:39:12	3.8652	4.3443	4.0351	2.4765	2.5767	2.9062	2.6509	2.6128	2.6485	2.0065	2.0514	2.0699			33:39:12	1.9952	1.9967	1.979	1.1678	1.3824	1.307	1.2402	1.1999	1.2683	1.1789	1.1963	1.1275
33:54:13	3.8705	4.352	4.0473	2.4631	2.588	2.8995	2.6509	2.6127	2.6416	2.0031	2.059	2.0715			33:54:13	1.9997	2.006	1.9752	1.1632	1.3815	1.3105	1.2276	1.1893	1.2638	1.1769	1.1947	1.1186
34:09:13	3.887	4.3775	4.0624	2.4649	2.5882	2.8971	2.6586	2.6114	2.6387	1.997	2.0555	2.0747			34:09:13	2.0016	2.0087	1.9833	1.1533	1.366	1.3016	1.224	1.1762	1.2586	1.168	1.1812	1.1052
34:24:14	3.9223	4.4047	4.0808	2.4732	2.592	2.8962	2.6792	2.6135	2.6383	1.9919	2.0483	2.0698			34:24:14	2.0189	2.0354	1.9773	1.149	1.3601	1.2929	1.2149	1.1694	1.2532	1.1547	1.1779	1.0931
34:39:14	3.9593	4.4251	4.1066	2.4762	2.5935	2.9105	2.6716	2.6189	2.6337	1.9897	2.0408	2.0658			34:39:14	2.0321	2.0436	1.9844	1.1446	1.3584	1.283	1.208	1.1685	1.2485	1.1433	1.1642	1.0841
34:54:15	3.9657	4.4332	4.1378	2.4765	2.5971	2.9092	2.6735	2.6266	2.634	1.9972	2.0396	2.069			34:54:15	2.0402	2.0615	1.9862	1.1383	1.3603	1.2769	1.1973	1.1611	1.2331	1.1355	1.1652	1.0732
35:09:16	3.9885	4.4637	4.1544	2.4844	2.5944	2.909	2.6656	2.6301	2.6392	1.9918	2.0325	2.0747			35:09:16	2.0498	2.0825	1.9906	1.1268	1.3443	1.2684	1.186	1.1559	1.2226	1.1322	1.1548	1.0688
35:24:16	4.007	4.4799	4.1533	2.48	2.5939	2.9009	2.6742	2.6377	2.6598	1.989	2.0395	2.0728			35:24:16	2.0601	2.0834	1.9994	1.1285	1.3431	1.2594	1.1795	1.1564	1.221	1.1228	1.1498	1.0632
35:39:16	4.0136	4.4977	4.158	2.478	2.5998	2.9036	2.684	2.6519	2.671	1.981	2.0446	2.0682			35:39:16	2.0598	2.0868	2.0085	1.1288	1.3455	1.256	1.1662	1.1514	1.2114	1.1158	1.1447	1.0604
35:54:16	4.0413	4.5106	4.1753	2.475	2.6056	2.8925	2.674	2.6631	2.6755	1.9785	2.0381	2.0677			35:54:16	2.0612	2.0824	2.0163	1.1166	1.3388	1.2555	1.1587	1.1502	1.2057	1.1004	1.1365	1.051
36:09:17	4.0559	4.525	4.1735	2.4673	2.5997	2.903	2.6768	2.6649	2.6759	1.9742	2.0304	2.0593			36:09:17	2.0735	2.0976	2.0181	1.1168	1.3396	1.2428	1.1494	1.1499	1.2022	1.0839	1.1226	1.0423
36:24:18	4.0734	4.55	4.1984	2.4702	2.5944	2.9096	2.6886	2.6756	2.6768	1.9758	2.0259	2.0578			36:24:18	2.089	2.1044	2.0397	1.11	1.3329	1.2458	1.1494	1.1472	1.2029	1.0696	1.1139	1.0308
36:39:18	4.0954	4.5883	4.2335	2.4808	2.5948	2.8969	2.6971	2.6743	2.6922	1.9755	2.0194	2.0411			36:39:18	2.0939	2.1137	2.046	1.1039	1.3328	1.2328	1.1408	1.1394	1.2046	1.0603	1.1092	1.029
36:54:19	4.1043	4.6069	4.2514	2.4877	2.5979	2.9191	2.7053	2.6774	2.7	1.9712	2.0209	2.0354			36:54:19	2.1052	2.1132	2.0567	1.0903	1.3348	1.2288	1.1356	1.1323	1.2029	1.0566	1.1044	1.0234
37:09:19	4.1247	4.6229	4.2749	2.4831	2.594	2.9203	2.7078	2.6835	2.6955	1.9643	2.0076	2.0245			37:09:19	2.1037	2.1222	2.0498	1.0868	1.312	1.223	1.1315	1.1329	1.2011	1.049	1.0949	1.0191
37:24:20	4.1309	4.6549	4.3067	2.4822	2.6019	2.9235	2.7119	2.6877	2.6957	1.9506	1.9934	2.0113			37:24:20	2.101	2.1099	2.0495	1.0899	1.3106	1.2106	1.1277	1.1325	1.1993	1.0448	1.0863	1.0057
37:39:20	4.1504	4.6802	4.3348	2.4881	2.6157	2.9406	2.7118	2.6843	2.6978	1.941	1.9921	2.0098			37:39:20	2.1158	2.1233	2.0605	1.0876	1.3114	1.2068	1.1181	1.1254	1.1951	1.0393	1.0793	0.9993
37:54:21	4.2143	4.712	4.3346	2.4986	2.6238	2.9415	2.7057	2.6936	2.7106	1.939	1.9822	1.9978			37:54:21	2.1162	2.13	2.0711	1.0961	1.3039	1.1877	1.111	1.1182	1.184	1.0338	1.068	0.9948
38:09:22	4.2551	4.7318	4.3585	2.4988	2.6311	2.9568	2.7149	2.7022	2.7098	1.9353	1.985	1.993			38:09:22	2.1173	2.1493	2.1006	1.087	1.3085	1.1784	1.0965	1.1118	1.1853	1.025	1.0603	0.9898
38:24:22	4.2842	4.7439	4.3963	2.5057	2.6233	2.9769	2.7244	2.7047	2.7091	1.9365	1.9709	1.9953			38:24:22	2.1178	2.1599	2.0967	1.0794	1.3089	1.1795	1.0969	1.1081	1.1771	1.0207	1.0614	0.982
38:39:23	4.3126	4.7612	4.4097	2.4864	2.6288	2.9827	2.7355	2.7126	2.7109	1.9322	1.9607	2.0032			38:39:23	2.1205	2.1644	2.1237	1.081	1.2952	1.1762	1.0874	1.1091	1.1678	1.0141	1.0542	0.9743
38:54:24	4.3317	4.7942	4.4346	2.4788	2.6396	3.0095	2.7571	2.7148	2.7274	1.9286	1.9577	1.9998			38:54:24	2.1209	2.1673	2.126	1.0789	1.2992	1.1752	1.0797	1.1085	1.1647	1.0081	1.0501	0.9729
39:09:24	4.3454	4.7986	4.4667	2.4879	2.6518	3.0134	2.7684	2.719	2.7273	1.9264	1.9592	2.0037			39:09:24	2.1282	2.1582	2.1249	1.0642	1.2973	1.1721	1.0717	1.1108	1.1566	1.0041	1.0427	0.9708
39:24:24	4.3534	4.8133	4.4908	2.4928	2.6544	3.0199	2.7838	2.7217	2.7233	1.9245	1.9597	1.9913			39:24:24	2.1421	2.1769	2.1471	1.0549	1.2951	1.1648	1.0675	1.1069	1.1475	0.994	1.04	0.968
39:39:25	4.361	4.8522	4.4975	2.4773	2.6595	3.0195	2.781	2.7229	2.7156	1.9157	1.9548	1.9773			39:39:25	2.1644	2.167	2.1557	1.0477	1.2927	1.1698	1.0726	1.1109	1.1459	0.981	1.0285	0.9643
39:54:25	4.383	4.8932	4.5214	2.4788	2.673	3.0207	2.7767	2.7286	2.7132	1.907	1.951	1.9701			39:54:25	2.1736	2.1733	2.154	1.0334	1.2875	1.1714	1.0682	1.1018	1.143	0.9741	1.028	0.9592
40:09:26	4.4155	4.9298	4.5431	2.4844	2.675	3.0293	2.7846	2.7282	2.7007	1.9019	1.9451	1.9715			40:09:26	2.185	2.2005	2.1583	1.0266	1.2747	1.1701	1.061	1.0977	1.1431	0.9688	1.0157	0.9501
40:24:26	4.4215	4.9536	4.5709	2.4782	2.6839	3.0409	2.7822	2.7478	2.7281	1.8994	1.9431	1.9748			40:24:26	2.1909	2.2004	2.1659	1.0308	1.2719	1.1692	1.0521	1.0907	1.1397	0.9566	1.0107	0.9397
40:39:27	4.4511	4.9916	4.6151	2.4768	2.6818	3.0366	2.7817	2.7584	2.7299	1.8918	1.9371	1.9746			40:39:27	2.1975	2.2073	2.1705	1.027	1.2739	1.1603	1.0492	1.0801	1.1299	0.9477	1.0056	0.9362
40:54:27	4.489	5.0361	4.6489	2.4859	2.6889	3.0485	2.7988	2.7578	2.7311	1.8906	1.9348	1.9758			40:54:27	2.2047	2.2036	2.1721	1.0202	1.2858	1.1531	1.0424	1.0777	1.1233	0.9452	1	0.9296
41:09:27	4.5224	5.0635	4.692	2.5006	2.685	3.0532	2.8035	2.7647	2.726	1.8871	1.9295	1.9773			41:09:27	2.2239	2.2235	2.1966	1.0165	1.2751	1.1464	1.0357	1.084	1.1228	0.9416	0.9921	0.9209
41:24:27	4.5562	5.0969	4.712	2.5071	2.6828	3.0703	2.7989	2.7664	2.7312	1.8806	1.9284	1.9815			41:24:27	2.2359	2.2286	2.2125	1.0171	1.2747	1.1371	1.0246	1.0761	1.1242	0.9385	0.9906	0.9174
41:39:27	4.5767	5.1163	4.7278	2.508	2.6739	3.0904	2.7992	2.7698	2.7437	1.8772	1.9168	1.9782			41:39:27	2.2472	2.2561	2.234	1.0143	1.2633	1.1334	1.0179	1.0791	1.1153	0.9358	0.979	0.9166
41:54:28	4.6037	5.1576	4.7569	2.5192	2.6696	3.103	2.8019	2.7929	2.7655	1.8729	1.9106	1.9724			41:54:28	2.2472	2.2663	2.245	1.0034	1.2594	1.1337	1.0048	1.069	1.1068	0.9254	0.9725	0.9056
42:09:28	4.6284	5.186	4.7839	2.5213	2.6813	3.1088	2.8095	2.8026	2.7875	1.8713	1.9111	1.9711			42:09:28	2.2516	2.2818	2.2468	0.9902	1.2581	1.1275	1.0057	1.0733	1.1005	0.9126	0.9602	0.8969
42:24:29	4.6482	5.2276	4.8096	2.5245	2.6849	3.1084	2.8178	2.816	2.7925	1.8711	1.9148	1.9628			42:24:29	2.2583	2.2709	2.2467	0.9907	1.2596	1.1259	0.9992	1.0707	1.094	0.9049	0.948	0.8917
42:39:29	4.6777	5.2547	4.8294	2.5259	2.6993	3.1185	2.82	2.8221	2.7859	1.8687	1.9132	1.9676			42:39:29	2.2758	2.2784	2.2497	0.9878	1.2514	1.1187	0.9873	1.0668	1.0894	0.898	0.946	0.8944
42:54:30	4.6945	5.2489	4.872	2.5212	2.7058	3.1302	2.8286	2.831	2.7915	1.8638	1.9104	1.9668			42:54:30	2.2881	2.274	2.2721	0.9819	1.2499	1.1126	0.9858	1.0626	1.082	0.8948	0.9388	0.8851
43:09:31	4.7227	5.2891	4.9021	2.5222	2.7026	3.1355	2.8376	2.8458	2.7964	1.8637	1.9017	1.9643			43:09:31	2.2828	2.287	2.2804	0.9766	1.248	1.1082	0.9833	1.0579	1.0718	0.8792	0.9274	0.8779
43:24:31	4.7516	5.3167	4.9524	2.5189	2.698	3.1468	2.8557	2.8622	2.8083	1.8606	1.898	1.9599			43:24:31	2.2892	2.2992	2.2866	0.9651	1.245	1.0932	0.9668	1.049	1.0667	0.8707	0.9242	0.8801
43:39:32	4.7966	5.3554	4.9791	2.5164	2.7158	3.1793	2.862	2.8748	2.8228	1.8611	1.8996	1.9605			43:39:32	2.2957	2.3054	2.2964	0.9629	1.2355	1.0929	0.9671	1.0448	1.063	0.8642	0.9192	0.8714
43:54:33	4.8064	5.3961	5.0191	2.5363	2.7194	3.1817	2.8672	2.8865	2.8341	1.8542	1.9025	1.9549			43:54:33	2.2996	2.3261	2.3129	0.9558	1.2266	1.0888	0.957	1.0532	1.047	0.8611	0.9175	0.8629
44:09:34	4.8475	5.4297	5.0454	2.5433	2.7298	3.2032	2.8731	2.8812	2.8362	1.8497	1.9041	1.9518			44:09:34	2.305	2.3288	2.3053	0.9523	1.2211	1.0793	0.9599	1.0492	1.0377	0.8512	0.917	0.8579
44:24:34	4.8874	5.4646	5.0762	2.5532	2.7325	3.209	2.8781	2.8951	2.8327	1.8548	1.8986	1.9447			44:24:34	2.3086	2.3208	2.3169	0.9463	1.2241	1.084	0.9492	1.0413	1.0407	0.8473	0.9117	0.8501
44:39:35	4.9271	5.481	5.0971	2.5703	2.74	3.2208	2.8735	2.9056	2.838	1.8523	1.8978	1.9481			44:39:35	2.3223	2.3355	2.3343	0.9461	1.2207	1.0827	0.9485	1.0404	1.0467	0.838	0.9062	0.8489
44:54:36	4.9515	5.5231	5.1013	2.5677	2.7473	3.2291	2.8816	2.9108	2.853	1.8512	1.8997	1.9543			44:54:36	2.3267	2.3443	2.3456	0.942	1.2218	1.0849	0.9442	1.0326	1.0347	0.8311	0.8976	0.8387
45:09:37	4.993	5.5675	5.1281	2.5678	2.7551	3.2367	2.8939	2.92	2.8714	1.856	1.9015	1.9432			45:09:37	2.3236	2.3487	2.3589	0.9398	1.2186	1.0877	0.9391	1.032	1.0291	0.8297	0.8928	0.8321
45:24:37	4.9989	5.5987	5.1803	2.5785	2.7692	3.2398	2.923	2.9365	2.892	1.8622	1.9033	1.9369			45:24:37	2.3399	2.3497	2.3599	0.9313	1.2112	1.077	0.9285	1.0314	1.0297	0.8259	0.89	0.8245
45:39:37	5.0083	5.6087	5.2218	2.5962	2.7807	3.2787	2.9328	2.9534	2.9119	1.8616	1.9041	1.9438			45:39:37	2.3354	2.3548	2.3696	0.9284	1.2169	1.074	0.9287	1.0329	1.0234	0.8269	0.8894	0.8225
45:54:38	5.0351	5.6319	5.2379	2.5992	2.7882	3.2936	2.9388	2.9682	2.9222	1.8568	1.9063	1.9554			45:54:38	2.346	2.3638	2.3737	0.9325	1.2119	1.0755	0.9183	1.0315	1.0145	0.8188	0.8826	0.8158
46:09:39	5.0657	5.6719	5.2575	2.609	2.8013	3.3104	2.9537	2.9789	2.9459	1.8522	1.9012	1.9634			46:09:39	2.347	2.378	2.376	0.9219	1.2061	1.0666	0.9185	1.0296	1.0161	0.8136	0.8758	0.8096
46:24:40	5.0857	5.696	5.2858	2.6169	2.8212	3.3246	2.9653	2.9791	2.959	1.8549	1.9015	1.9408			46:24:40	2.3455	2.379	2.3943	0.9211	1.2016	1.065	0.9276	1.0192	1.0137	0.8095	0.8682	0.8035
46:39:40	5.1056	5.7452	5.2985	2.6289	2.8392	3.3342	2.9734	2.9879	2.9749	1.8585	1.9025	1.9465			46:39:40	2.3664	2.3851	2.3953	0.9142	1.209	1.0613	0.9258	1.0197	1.0106	0.7997	0.8654	0.7986
46:54:41	5.1446	5.7707	5.3243	2.6508	2.8568	3.3526	2.9823	2.9976	2.9897	1.8552	1.9089	1.9441			46:54:41	2.3811	2.3866	2.3998	0.9088	1.2095	1.0496	0.9209	1.0176	1.0092	0.7959	0.8652	0.7981
47:09:41	5.1727	5.808	5.3795	2.6523	2.8772	3.3714	3.0017	3.0187	2.9997	1.8521	1.9054	1.9407			47:09:41	2.3817	2.3879	2.4121	0.9005	1.2172	1.0521	0.9121	1.0178	1.001	0.7895	0.8524	0.7878
47:24:42	5.1769	5.8491	5.3989	2.6705	2.8855	3.3863	3.0244	3.0222	3.0107	1.8495	1.9011	1.9427			47:24:42	2.3856	2.4019	2.4127	0.9058	1.22	1.0398	0.9087	1.0195	1.0013	0.7832	0.8482	0.7826
47:39:42	5.2266	5.874	5.4235	2.6981	2.9034	3.4063	3.0349	3.0447	3.0303	1.8512	1.892	1.9423			47:39:42	2.39	2.4177	2.3993	0.9094	1.217	1.0359	0.901	1.0228	1.0004	0.7814	0.8454	0.7738
47:54:42	5.2454	5.8846	5.441	2.7104	2.918	3.4244	3.0431	3.0635	3.0452	1.8529	1.8947	1.9344			47:54:42	2.3952	2.4105	2.4072	0.9062	1.2087	1.0323	0.9023	1.0116	0.9965	0.7779	0.844	0.7659
48:09:43	5.2902	5.9088	5.4848	2.7154	2.9235	3.4427	3.0485	3.0744	3.0529	1.8497	1.8966	1.9401			48:09:43	2.3994	2.4256	2.4145	0.9073	1.2081	1.0318	0.8913	1.0041	0.9908	0.7726	0.8401	0.7567
48:24:43	5.3274	5.9282	5.497	2.7132	2.942	3.4705	3.0733	3.0991	3.0662	1.8581	1.9022	1.947			48:24:43	2.4208	2.4331	2.4357	0.9007	1.1988	1.0311	0.8817	1.0015	0.9862	0.7653	0.8337	0.7529
48:39:44	5.3121	5.9581	5.5156	2.7167	2.9429	3.4921	3.0989	3.1178	3.0703	1.8704	1.9036	1.9496			48:39:44	2.4334	2.4462	2.4612	0.9023	1.1939	1.0349	0.8778	0.9987	0.9871	0.7633	0.8338	0.7438
48:54:44	5.3433	6.0042	5.5372	2.7304	2.9502	3.5069	3.1158	3.1217	3.0907	1.8697	1.9122	1.9607			48:54:44	2.4322	2.4459	2.4631	0.8974	1.1872	1.0335	0.8766	1.0013	0.9791	0.7592	0.8323	0.7452
49:09:45	5.3715	6.0307	5.5651	2.7452	2.9702	3.5125	3.1324	3.1343	3.1158	1.8726	1.9167	1.9756			49:09:45	2.4444	2.4561	2.4762	0.8994	1.1842	1.0248	0.8702	1.0016	0.974	0.7514	0.8227	0.7347
49:24:46	5.396	6.0582	5.6065	2.7464	2.974	3.5198	3.1453	3.1374	3.1397	1.8773	1.9235	1.9739			49:24:46	2.4556	2.4656	2.4662	0.9038	1.1817	1.0151	0.8683	0.9942	0.9793	0.7434	0.8129	0.7328
49:39:46	5.4216	6.0812	5.6398	2.7446	2.9809	3.5295	3.1448	3.1405	3.1483	1.8858	1.9207	1.9681			49:39:46	2.4584	2.4666	2.4836	0.9044	1.1845	1.0099	0.865	0.988	0.9779	0.7434	0.8102	0.7328
49:54:46	5.4329	6.1061	5.6735	2.7577	2.9947	3.5559	3.1537	3.1681	3.1634	1.8902	1.9211	1.9698			49:54:46	2.4689	2.4817	2.4912	0.9073	1.1822	1.0202	0.8629	0.9889	0.9734	0.7396	0.804	0.7331
50:09:46	5.4333	6.1255	5.6726	2.7704	3.0064	3.588	3.166	3.1516	3.1823	1.8875	1.9247	1.9804			50:09:46	2.4816	2.4669	2.5012	0.9039	1.1827	1.0152	0.8626	0.9889	0.9802	0.7306	0.8022	0.7227
50:24:47	5.452	6.1118	5.6882	2.7842	3.0174	3.6063	3.1823	3.1694	3.2094	1.8967	1.9211	1.9907			50:24:47	2.481	2.489	2.5188	0.8937	1.1832	1.0018	0.8611	0.9821	0.9757	0.7242	0.7965	0.7206
50:29:55	5.4696	6.1098	5.6917	2.7824	3.0248	3.6022	3.1871	3.1791	3.2173	1.8951	1.9196	1.9946			50:29:55	2.4783	2.4952	2.5246	0.8935	1.1859	1.0008	0.8596	0.9765	0.9786	0.7233	0.7939	0.7196
50:44:55	5.506	6.1206	5.7092	2.7964	3.0312	3.6182	3.1988	3.175	3.2298	1.8904	1.9231	2.0015			50:44:55	2.4817	2.5055	2.5409	0.8949	1.1895	0.9997	0.8587	0.9751	0.9731	0.7178	0.7915	0.7099
50:59:55	5.5394	6.1446	5.7515	2.7989	3.0399	3.6246	3.2194	3.1965	3.2422	1.8892	1.9225	2.0036			50:59:55	2.4863	2.5083	2.5411	0.8925	1.1945	1.006	0.8562	0.984	0.9621	0.7179	0.7919	0.7087
51:14:55	5.5362	6.172	5.7811	2.8193	3.0455	3.6395	3.2423	3.1914	3.2434	1.8946	1.9186	1.9985			51:14:55	2.5044	2.5128	2.5671	0.8878	1.1891	1.0087	0.847	0.9792	0.965	0.7049	0.786	0.6981
51:29:56	5.5579	6.1787	5.8066	2.8131	3.0463	3.6405	3.2342	3.2178	3.2791	1.9076	1.9253	2.0097			51:29:56	2.5076	2.5091	2.5566	0.8888	1.1956	1.0107	0.8499	0.9795	0.9683	0.6998	0.7741	0.6949
51:44:56	5.5831	6.1891	5.8196	2.8215	3.0602	3.6543	3.254	3.2195	3.307	1.9079	1.9271	2.0107			51:44:56	2.5071	2.5259	2.5623	0.8825	1.1968	1.0154	0.8507	0.9771	0.9715	0.6918	0.7665	0.6867
51:59:57	5.6175	6.2141	5.8357	2.8279	3.0746	3.6666	3.2736	3.2242	3.322	1.9101	1.9406	2.0043			51:59:57	2.5178	2.5358	2.5841	0.888	1.1995	1.0032	0.8512	0.9763	0.972	0.689	0.7651	0.6777
52:14:58	5.6448	6.2326	5.8484	2.8298	3.0773	3.6653	3.2943	3.2475	3.3278	1.9108	1.9452	1.9991			52:14:58	2.5322	2.5504	2.5782	0.8841	1.1962	0.9935	0.8505	0.974	0.966	0.6841	0.7558	0.6683
52:30:00	5.6801	6.2416	5.867	2.8277	3.0808	3.6694	3.3133	3.2745	3.3393	1.9153	1.9492	2.0049			52:30:00	2.5406	2.5623	2.5907	0.8823	1.1962	0.9953	0.8483	0.9718	0.9676	0.6759	0.75	0.6611
52:45:00	5.72	6.2579	5.8726	2.8386	3.0898	3.6786	3.3343	3.3032	3.356	1.9166	1.9606	2.0171			52:45:00	2.5537	2.5738	2.6096	0.8747	1.1961	0.9867	0.844	0.9736	0.9626	0.6744	0.7434	0.6574
53:00:00	5.7221	6.2487	5.8926	2.8585	3.0911	3.6901	3.3591	3.327	3.3787	1.9185	1.9682	2.0183			53:00:00	2.5541	2.5757	2.6061	0.8724	1.1908	0.9909	0.8411	0.9728	0.95	0.6751	0.7329	0.6523
53:15:01	5.7499	6.2618	5.8962	2.8639	3.1125	3.6918	3.3847	3.3553	3.3948	1.9312	1.9689	2.0281			53:15:01	2.5488	2.5924	2.6087	0.8735	1.1953	0.9922	0.8394	0.9767	0.9504	0.6704	0.7246	0.6495
53:30:01	5.7971	6.2518	5.9191	2.871	3.1211	3.7041	3.3969	3.3709	3.4281	1.9371	1.9784	2.0263			53:30:01	2.5541	2.5922	2.6308	0.8721	1.1963	0.9846	0.8392	0.9768	0.9574	0.6701	0.7246	0.6469
53:45:01	5.8314	6.2728	5.9536	2.8747	3.1289	3.7216	3.3984	3.3616	3.4373	1.9476	1.9822	2.0362			53:45:01	2.5684	2.5836	2.629	0.8748	1.1981	0.985	0.8366	0.9799	0.9533	0.6649	0.7195	0.6467
54:00:02	5.8282	6.3095	5.9694	2.8887	3.1286	3.7429	3.4176	3.3724	3.4484	1.9531	1.9748	2.0394			54:00:02	2.5763	2.6048	2.6279	0.869	1.2019	0.9776	0.8293	0.9765	0.9532	0.6581	0.7123	0.6419
54:15:03	5.8576	6.3329	5.9817	2.9067	3.1265	3.7446	3.4406	3.3821	3.4531	1.9494	1.9707	2.0287			54:15:03	2.5796	2.6045	2.637	0.8655	1.1924	0.9717	0.8212	0.9763	0.9483	0.6562	0.7118	0.6376
54:30:04	5.8677	6.3538	5.9758	2.9208	3.1414	3.7508	3.4522	3.3946	3.4733	1.9558	1.9662	2.0361			54:30:04	2.5988	2.6054	2.6477	0.8594	1.191	0.9722	0.8214	0.981	0.9471	0.6485	0.7047	0.6291
54:45:04	5.8924	6.3943	5.9996	2.9221	3.1374	3.7615	3.4598	3.406	3.4774	1.9552	1.9661	2.0464			54:45:04	2.5945	2.5896	2.6469	0.8574	1.1986	0.9772	0.8171	0.9724	0.9493	0.6359	0.6991	0.6258
55:00:04	5.9107	6.4111	5.9995	2.9214	3.1476	3.7668	3.4692	3.4223	3.4738	1.9529	1.9705	2.0551			55:00:04	2.6076	2.6154	2.6557	0.8609	1.1934	0.9751	0.8163	0.9738	0.9436	0.6276	0.6889	0.6218
55:15:04	5.9151	6.4085	6.0165	2.9399	3.1466	3.7989	3.4906	3.4291	3.483	1.962	1.9843	2.058			55:15:04	2.6101	2.62	2.6661	0.8621	1.1885	0.9723	0.8136	0.9786	0.9403	0.6161	0.6882	0.6128
55:30:05	5.9221	6.436	6.0129	2.9624	3.1438	3.819	3.4957	3.4451	3.5066	1.9599	1.9815	2.0586			55:30:05	2.6253	2.6235	2.6932	0.8607	1.178	0.9712	0.8092	0.985	0.9336	0.6122	0.6848	0.6061
55:45:05	5.957	6.4908	6.0608	2.9801	3.1412	3.833	3.5124	3.4715	3.5275	1.9703	1.9919	2.0699			55:45:05	2.642	2.6344	2.7146	0.8611	1.1779	0.9713	0.8123	0.9749	0.9348	0.6058	0.6775	0.6077
56:00:05	5.9956	6.5098	6.0834	2.9828	3.1616	3.851	3.531	3.4925	3.5334	1.9693	1.9978	2.0766			56:00:05	2.6562	2.6614	2.7251	0.862	1.1826	0.9691	0.8047	0.9792	0.9371	0.6037	0.6714	0.6013
56:15:05	6.0347	6.5168	6.1144	3.0047	3.1707	3.8656	3.5343	3.5015	3.5491	1.9703	2.0059	2.0827			56:15:05	2.6773	2.67	2.739	0.856	1.1841	0.9762	0.8121	0.9793	0.9332	0.5987	0.6685	0.5917
56:30:07	6.0539	6.5544	6.1171	3.0112	3.1742	3.8804	3.5506	3.5221	3.5648	1.9738	2.0199	2.0802			56:30:07	2.6685	2.6833	2.7446	0.8582	1.1805	0.9795	0.8092	0.9769	0.9294	0.5897	0.6642	0.5876
56:45:08	6.074	6.5681	6.1624	3.0099	3.1849	3.8797	3.5718	3.5406	3.5773	1.9682	2.0165	2.0831			56:45:08	2.6637	2.679	2.7484	0.8556	1.1789	0.9705	0.8037	0.9653	0.93	0.5829	0.6616	0.5845
57:00:08	6.078	6.5582	6.1793	3.0204	3.1893	3.8952	3.5759	3.5563	3.588	1.9659	2.0191	2.0808			57:00:08	2.6819	2.6727	2.7501	0.8513	1.178	0.9675	0.802	0.9602	0.9265	0.5779	0.6567	0.5793
57:15:09	6.0942	6.5998	6.1726	3.0357	3.1922	3.898	3.5898	3.5807	3.5879	1.9763	2.0281	2.089			57:15:09	2.6848	2.6986	2.7681	0.8553	1.1838	0.9574	0.7922	0.9593	0.9278	0.5726	0.6452	0.5728
57:30:09	6.1308	6.641	6.1928	3.0506	3.2	3.9011	3.6062	3.6082	3.6127	1.9792	2.0314	2.0961			57:30:09	2.674	2.6945	2.7949	0.8563	1.1794	0.9599	0.7992	0.9526	0.9269	0.5705	0.6363	0.5687
57:45:10	6.1594	6.6498	6.232	3.0585	3.1899	3.9266	3.6106	3.5986	3.632	1.9737	2.0341	2.1044			57:45:10	2.6909	2.7072	2.7867	0.8507	1.1876	0.9597	0.794	0.9499	0.927	0.5591	0.6315	0.564
58:00:10	6.1655	6.6509	6.2596	3.0688	3.2025	3.9327	3.637	3.6288	3.6406	1.9792	2.0374	2.1131			58:00:10	2.6996	2.7139	2.7763	0.8432	1.192	0.9602	0.7924	0.9493	0.9287	0.556	0.6244	0.5561
58:15:11	6.1869	6.6629	6.2479	3.0767	3.2072	3.9377	3.6528	3.6531	3.6625	1.9832	2.0301	2.1124			58:15:11	2.7245	2.73	2.7872	0.8462	1.1951	0.9554	0.7926	0.9524	0.9221	0.5533	0.6136	0.5526
58:30:11	6.197	6.6833	6.2922	3.0708	3.2225	3.9524	3.6728	3.6561	3.678	1.9835	2.0223	2.1151			58:30:11	2.7277	2.7228	2.8023	0.8391	1.193	0.9502	0.7894	0.9618	0.92	0.5442	0.6129	0.5491
58:45:11	6.2199	6.7262	6.3348	3.0617	3.2307	3.9613	3.6964	3.6769	3.6936	1.9933	2.0256	2.1202			58:45:11	2.723	2.7457	2.8105	0.8391	1.1822	0.9539	0.7811	0.9654	0.9138	0.5372	0.6094	0.5391
59:00:11	6.2709	6.7348	6.3512	3.0657	3.2457	3.9896	3.7173	3.6905	3.7094	1.9963	2.0296	2.1251			59:00:11	2.7283	2.7468	2.8197	0.8374	1.1794	0.9511	0.7789	0.9661	0.9162	0.5339	0.6062	0.537
59:15:12	6.2912	6.7662	6.3693	3.0676	3.2576	4.0029	3.7418	3.7129	3.7491	1.9972	2.0346	2.1334			59:15:12	2.7429	2.7557	2.8128	0.8396	1.1775	0.9488	0.7804	0.9673	0.914	0.5337	0.6012	0.5328
59:30:13	6.309	6.7957	6.3759	3.0698	3.2729	4.0097	3.7536	3.7365	3.7631	1.9976	2.0467	2.1376			59:30:13	2.7465	2.7619	2.8375	0.8391	1.1692	0.9494	0.7772	0.9643	0.9128	0.5271	0.5932	0.5276
59:45:13	6.3175	6.7797	6.3779	3.0683	3.2863	4.0162	3.7636	3.7592	3.7779	2.0008	2.0505	2.1392			59:45:13	2.7557	2.7639	2.8332	0.8385	1.1767	0.9487	0.7734	0.966	0.9092	0.5204	0.5932	0.5285
60:00:13	6.3527	6.8192	6.3961	3.0775	3.2999	4.0587	3.7736	3.7757	3.7967	2.0016	2.0558	2.1391			60:00:13	2.772	2.7715	2.8496	0.8329	1.185	0.9552	0.7697	0.9614	0.913	0.5188	0.5933	0.5256
60:15:13	6.4013	6.843	6.4099	3.0856	3.3148	4.0706	3.7764	3.7876	3.8194	1.9916	2.0578	2.1352			60:15:13	2.7817	2.7755	2.8596	0.8318	1.1822	0.9507	0.7729	0.9509	0.9125	0.5111	0.589	0.5212
60:30:14	6.4272	6.8895	6.4466	3.0834	3.3172	4.073	3.7766	3.8066	3.8479	1.9842	2.055	2.1347			60:30:14	2.7828	2.8012	2.8681	0.8325	1.1768	0.9547	0.7642	0.9567	0.9082	0.5076	0.5882	0.5153
60:45:15	6.4646	6.9121	6.4774	3.1029	3.3143	4.0877	3.7797	3.8198	3.8768	1.9806	2.0459	2.1294			60:45:15	2.794	2.7845	2.8675	0.8328	1.1763	0.9452	0.7603	0.9504	0.9085	0.5046	0.5808	0.5112
61:00:15	6.4865	6.9207	6.4998	3.1242	3.3299	4.1159	3.801	3.8421	3.8849	1.9828	2.0517	2.1202			61:00:15	2.7984	2.7991	2.8758	0.8245	1.1849	0.9449	0.7558	0.9499	0.9084	0.4997	0.5771	0.5085
61:15:16	6.4787	6.9224	6.5393	3.1447	3.3526	4.1298	3.8214	3.8674	3.9001	1.9862	2.0528	2.1315			61:15:16	2.7935	2.8279	2.8953	0.8325	1.1825	0.9387	0.7577	0.9514	0.9011	0.4893	0.5771	0.4994
61:30:16	6.4971	6.9414	6.5536	3.1508	3.3712	4.1369	3.8406	3.8987	3.9159	1.9892	2.054	2.1339			61:30:16	2.7972	2.8242	2.8914	0.8325	1.181	0.9304	0.7561	0.9486	0.8992	0.4841	0.5719	0.4906
61:45:17	6.5161	6.9744	6.592	3.1524	3.3762	4.1456	3.8688	3.9163	3.9428	1.9842	2.0599	2.1348			61:45:17	2.8073	2.8305	2.9013	0.8384	1.1702	0.9325	0.7541	0.9497	0.8954	0.4832	0.562	0.486
62:00:18	6.5521	6.9802	6.5998	3.1604	3.3892	4.1567	3.8826	3.9296	3.9311	1.9766	2.0594	2.1337			62:00:18	2.8097	2.8338	2.9139	0.8409	1.1787	0.9345	0.7493	0.9491	0.8854	0.4783	0.5587	0.4853
62:15:19	6.573	7.0178	6.615	3.1671	3.3941	4.1757	3.9296	3.951	3.9303	1.9737	2.0604	2.1351			62:15:19	2.8187	2.8487	2.9108	0.8413	1.1888	0.9401	0.7458	0.9437	0.8899	0.4715	0.5545	0.4835
62:30:19	6.5909	7.0704	6.6795	3.1772	3.4136	4.18	3.9327	3.9694	3.9418	1.9768	2.0622	2.1354			62:30:19	2.8326	2.8315	2.9316	0.8322	1.1859	0.9384	0.7499	0.9468	0.8837	0.4699	0.5548	0.4738
62:45:19	6.616	7.098	6.7132	3.1832	3.4225	4.2021	3.9312	3.9732	3.969	1.984	2.0598	2.139			62:45:19	2.8438	2.8403	2.9254	0.8279	1.1804	0.9429	0.7495	0.9417	0.8896	0.4621	0.5543	0.4668
63:00:20	6.6648	7.1171	6.745	3.2021	3.4447	4.2184	3.9689	3.992	4.0033	1.9723	2.0695	2.1424			63:00:20	2.8416	2.8496	2.9407	0.8263	1.1706	0.9453	0.7454	0.9409	0.8868	0.4542	0.5532	0.4613
63:15:21	6.6578	7.1301	6.7569	3.2286	3.4433	4.2256	3.9777	4.0061	4.0266	1.977	2.0646	2.1478			63:15:21	2.8361	2.8694	2.9482	0.8266	1.1667	0.9422	0.7363	0.9443	0.8899	0.45	0.5467	0.4586
63:30:22	6.7125	7.1584	6.7809	3.2454	3.446	4.2508	3.9909	4.0373	4.0587	1.9845	2.0724	2.1589			63:30:22	2.8682	2.8938	2.9717	0.8255	1.1711	0.946	0.726	0.9493	0.8886	0.4427	0.5426	0.455
63:45:22	6.7234	7.1977	6.8141	3.2526	3.4699	4.2827	4.0137	4.067	4.0877	1.9945	2.0719	2.1624			63:45:22	2.8762	2.8944	2.9645	0.8281	1.1785	0.9518	0.7325	0.9442	0.8807	0.433	0.5423	0.4462
64:00:23	6.7359	7.2401	6.8329	3.2687	3.4839	4.3237	4.0368	4.0835	4.1264	1.9958	2.0704	2.1703			64:00:23	2.8697	2.8917	2.9604	0.8282	1.1769	0.9481	0.7344	0.9433	0.881	0.4316	0.5414	0.4441
64:15:24	6.7442	7.2862	6.8581	3.2725	3.482	4.3454	4.0509	4.102	4.1415	2.001	2.0739	2.1845			64:15:24	2.8823	2.9008	2.9832	0.8276	1.1751	0.9412	0.7296	0.9458	0.8777	0.4213	0.5317	0.4405
64:30:24	6.7843	7.2998	6.9101	3.2939	3.4966	4.3492	4.0596	4.1027	4.1492	2.0002	2.0841	2.1834			64:30:24	2.8757	2.8873	2.9887	0.8273	1.1775	0.9379	0.7186	0.9423	0.8772	0.4114	0.5297	0.4329
64:45:24	6.8269	7.3238	6.9461	3.32	3.5217	4.3644	4.0651	4.1147	4.169	1.9923	2.0821	2.1833			64:45:24	2.8918	2.9013	2.9958	0.8198	1.1791	0.9338	0.7209	0.9415	0.8757	0.4142	0.5301	0.4331
65:00:24	6.8527	7.3712	6.9952	3.3181	3.5235	4.3946	4.0808	4.1583	4.1735	1.9923	2.0775	2.179			65:00:24	2.9233	2.9121	3.0087	0.8245	1.1879	0.9349	0.719	0.9418	0.8765	0.4064	0.5229	0.4334
65:15:25	6.8752	7.4094	7.0301	3.3301	3.5516	4.4143	4.0922	4.1989	4.1787	1.9844	2.0806	2.1804			65:15:25	2.9102	2.9267	3.0198	0.8242	1.1819	0.9355	0.718	0.947	0.8711	0.404	0.5243	0.4269
65:30:25	6.9123	7.4304	7.0325	3.3347	3.5707	4.4466	4.1184	4.2066	4.1927	1.9893	2.0817	2.1844			65:30:25	2.9395	2.9462	3.0282	0.824	1.1754	0.9313	0.7183	0.941	0.8687	0.3985	0.5186	0.4225
65:45:26	6.9585	7.4651	7.0515	3.3542	3.5866	4.4827	4.121	4.2244	4.2139	1.9908	2.0854	2.1838			65:45:26	2.9405	2.9639	3.0158	0.8229	1.1898	0.9416	0.7169	0.9362	0.8763	0.3969	0.515	0.4199
66:00:26	7.0029	7.4917	7.0913	3.3596	3.6161	4.5041	4.127	4.2447	4.2329	1.9902	2.0878	2.1885			66:00:26	2.9551	2.9677	3.0592	0.8164	1.1859	0.9417	0.7156	0.9403	0.8742	0.3908	0.5109	0.4198
66:15:26	7.0183	7.5152	7.0968	3.3734	3.6555	4.5446	4.1511	4.2684	4.261	1.9875	2.098	2.1921			66:15:26	2.9587	2.9736	3.1041	0.8173	1.1908	0.9375	0.7154	0.9407	0.8839	0.3863	0.5016	0.4143
66:30:27	7.0459	7.5487	7.134	3.3755	3.6709	4.5656	4.1744	4.2952	4.2895	1.9932	2.099	2.1966			66:30:27	2.9631	2.9815	3.1075	0.8211	1.1951	0.9439	0.7151	0.9481	0.875	0.3814	0.4981	0.4113
66:45:27	7.0596	7.5591	7.1775	3.386	3.6903	4.5799	4.2076	4.32	4.3272	1.9924	2.0928	2.212			66:45:27	2.9742	3.0215	3.1102	0.8246	1.1923	0.9389	0.7164	0.9462	0.8755	0.3737	0.4946	0.4035
67:00:28	7.0667	7.5831	7.1782	3.4098	3.6916	4.5968	4.2444	4.3348	4.3531	1.9903	2.0947	2.2112			67:00:28	2.9727	3.03	3.1128	0.8237	1.1862	0.9361	0.7154	0.9386	0.8722	0.3682	0.49	0.4026
67:15:28	7.0711	7.585	7.1917	3.4256	3.7074	4.6095	4.2643	4.3705	4.3837	2.0044	2.0938	2.2128			67:15:28	2.968	3.0367	3.1167	0.8312	1.188	0.9323	0.7149	0.9342	0.8739	0.3632	0.4874	0.3991
67:30:29	7.1032	7.6189	7.209	3.433	3.7434	4.6171	4.2855	4.3867	4.3993	2.0056	2.1025	2.2111			67:30:29	2.9723	3.0474	3.1067	0.8193	1.1958	0.9329	0.7102	0.9372	0.8725	0.3566	0.479	0.4014
67:45:29	7.1311	7.6355	7.2547	3.4479	3.7672	4.6558	4.3278	4.4108	4.4192	2.0088	2.1195	2.2164			67:45:29	3.004	3.0586	3.0933	0.8182	1.1952	0.9337	0.7023	0.9345	0.8624	0.3515	0.4712	0.3913
68:00:30	7.1808	7.664	7.294	3.4731	3.7968	4.6634	4.337	4.442	4.4455	2.0102	2.1244	2.2113			68:00:30	3.0001	3.0725	3.1117	0.8208	1.1915	0.9366	0.702	0.9274	0.8685	0.3555	0.467	0.3849
68:15:31	7.2061	7.6811	7.2968	3.4847	3.8057	4.6666	4.3512	4.4516	4.4579	2.0163	2.1214	2.2142			68:15:31	3.0263	3.0646	3.1187	0.8268	1.1887	0.9312	0.6972	0.9365	0.8618	0.3491	0.4648	0.3784
68:30:32	7.2432	7.693	7.3074	3.5053	3.822	4.6952	4.3714	4.4604	4.5026	2.0229	2.1249	2.2177			68:30:32	3.0137	3.0635	3.1372	0.824	1.1828	0.931	0.6983	0.9343	0.8549	0.3501	0.464	0.3732
68:45:33	7.2567	7.7433	7.3268	3.5158	3.8376	4.7291	4.3935	4.4645	4.5397	2.0294	2.1193	2.2265			68:45:33	3.0184	3.0695	3.1367	0.8212	1.1908	0.9348	0.6996	0.9325	0.8586	0.3537	0.4603	0.3758
69:00:34	7.2588	7.7644	7.3501	3.5213	3.8559	4.7612	4.4108	4.5049	4.5577	2.0354	2.1171	2.2284			69:00:34	3.0482	3.0867	3.1499	0.8233	1.1899	0.9327	0.6986	0.9311	0.8623	0.3442	0.459	0.3731
69:15:34	7.3097	7.7724	7.3727	3.5477	3.8632	4.7985	4.4434	4.5278	4.5641	2.0303	2.1206	2.2338			69:15:34	3.0207	3.0945	3.1386	0.8283	1.1849	0.9463	0.7004	0.9324	0.8665	0.3413	0.455	0.3657
69:30:34	7.3451	7.785	7.3956	3.568	3.8852	4.8397	4.4635	4.5558	4.5839	2.0296	2.117	2.2488			69:30:34	3.0327	3.1043	3.1368	0.8261	1.1884	0.9468	0.6972	0.933	0.8625	0.3357	0.4449	0.3612
69:45:35	7.3647	7.7994	7.3897	3.5774	3.8882	4.8674	4.4926	4.5887	4.6061	2.0303	2.1138	2.2379			69:45:35	3.0388	3.1121	3.1319	0.823	1.191	0.9495	0.6928	0.9381	0.8645	0.3346	0.4371	0.3601
70:00:35	7.3712	7.8378	7.426	3.593	3.8869	4.8926	4.5103	4.6072	4.6356	2.0346	2.0976	2.2475			70:00:35	3.0415	3.1216	3.1467	0.8234	1.1891	0.9437	0.6966	0.9358	0.8662	0.3369	0.4363	0.3566
70:15:36	7.3499	7.8958	7.4429	3.6048	3.9051	4.9156	4.5135	4.6245	4.6613	2.039	2.1048	2.2539			70:15:36	3.0373	3.1235	3.1515	0.8259	1.1945	0.9411	0.6912	0.9284	0.8607	0.331	0.4303	0.3553
70:30:36	7.3747	7.8852	7.4763	3.6169	3.9255	4.9366	4.5375	4.6585	4.6857	2.0481	2.116	2.2668			70:30:36	3.0516	3.1597	3.1874	0.8267	1.1927	0.9429	0.6889	0.9232	0.8703	0.3278	0.4303	0.3508
70:45:37	7.3866	7.9069	7.4923	3.6462	3.9588	4.9592	4.5552	4.6869	4.714	2.0534	2.1324	2.2739			70:45:37	3.0629	3.1503	3.1776	0.8224	1.1925	0.9416	0.6847	0.9167	0.8678	0.3287	0.4308	0.3474
71:00:37	7.402	7.9087	7.5146	3.6691	3.9695	5.0048	4.5778	4.7281	4.7358	2.0598	2.1364	2.2789			71:00:37	3.0698	3.1483	3.1981	0.8268	1.2	0.9407	0.6816	0.9217	0.8671	0.3204	0.4277	0.3459
71:15:37	7.4135	7.9453	7.5375	3.6875	3.9799	5.0274	4.5938	4.7383	4.7705	2.0649	2.1419	2.281			71:15:37	3.0734	3.1543	3.213	0.8208	1.1883	0.9363	0.6784	0.9191	0.8635	0.3165	0.4189	0.3391
71:30:38	7.4585	7.9647	7.5501	3.7086	3.9987	5.0287	4.6298	4.7661	4.8091	2.0735	2.1509	2.294			71:30:38	3.0839	3.1631	3.2182	0.8275	1.1963	0.939	0.6787	0.9248	0.8596	0.3111	0.4205	0.3347
71:45:38	7.4668	7.9823	7.5515	3.7351	4.0232	5.0673	4.6765	4.783	4.8252	2.0829	2.1527	2.2935			71:45:38	3.1097	3.1776	3.2195	0.8292	1.1958	0.9437	0.6823	0.9122	0.859	0.3092	0.4163	0.3289
72:00:38	7.4664	7.9748	7.5786	3.7344	4.0642	5.0934	4.689	4.8169	4.8559	2.0912	2.1522	2.3143			72:00:38	3.1178	3.1812	3.2261	0.8308	1.1972	0.9526	0.6862	0.91	0.8466	0.302	0.4144	0.3291
72:15:38	7.4817	7.9873	7.5977	3.7351	4.0866	5.0968	4.7088	4.8488	4.8799	2.1057	2.1579	2.3171			72:15:38	3.1141	3.1842	3.2343	0.8221	1.1971	0.9517	0.6899	0.9153	0.8491	0.2963	0.4143	0.3229
72:30:39	7.4889	8.0006	7.6147	3.7528	4.0881	5.127	4.7244	4.888	4.914	2.1079	2.1641	2.3187			72:30:39	3.1368	3.2002	3.2319	0.8232	1.194	0.9486	0.6923	0.9065	0.8596	0.2932	0.4098	0.3186
72:45:39	7.523	8.0269	7.6281	3.7581	4.0893	5.1407	4.7525	4.8974	4.9508	2.109	2.1608	2.3229			72:45:39	3.1514	3.224	3.2405	0.8256	1.1981	0.9584	0.6923	0.9078	0.8507	0.2882	0.4083	0.3141
73:00:39	7.5338	8.0531	7.6661	3.773	4.1064	5.1687	4.7607	4.91	4.984	2.1128	2.1679	2.32			73:00:39	3.1404	3.2175	3.2401	0.8327	1.1922	0.9597	0.6926	0.9091	0.852	0.2823	0.4005	0.3151
73:15:39	7.5544	8.0563	7.6818	3.7898	4.1162	5.1954	4.7877	4.913	5.0388	2.1186	2.1637	2.3274			73:15:39	3.1308	3.224	3.2709	0.8284	1.2034	0.9578	0.6987	0.9024	0.8504	0.2772	0.3959	0.3112
73:30:39	7.5648	8.0909	7.7069	3.8083	4.143	5.2277	4.7941	4.9286	5.0656	2.1295	2.1674	2.3382			73:30:39	3.1709	3.233	3.2805	0.8297	1.2181	0.9468	0.693	0.8976	0.8582	0.2741	0.3983	0.3081
73:45:40	7.5881	8.0978	7.7393	3.8269	4.1619	5.2186	4.8313	4.9386	5.1023	2.1379	2.175	2.3535			73:45:40	3.1828	3.2487	3.2991	0.8245	1.2038	0.9513	0.7007	0.8942	0.8512	0.2701	0.3901	0.3026
74:00:41	7.5748	8.0943	7.7593	3.8381	4.1793	5.221	4.8735	4.9615	5.138	2.15	2.1838	2.3471			74:00:41	3.1787	3.2519	3.3116	0.8269	1.2073	0.9422	0.6949	0.8983	0.8542	0.2683	0.3852	0.2988
74:15:42	7.6097	8.0891	7.7809	3.8537	4.1757	5.2391	4.8831	4.9776	5.1499	2.1605	2.1962	2.3544			74:15:42	3.1679	3.2482	3.3113	0.8282	1.206	0.9405	0.6933	0.9081	0.8581	0.2659	0.3815	0.2985
74:30:42	7.6104	8.1208	7.8009	3.8525	4.1982	5.2711	4.8912	5.002	5.1719	2.1583	2.1916	2.3577			74:30:42	3.1637	3.2528	3.3373	0.8268	1.2192	0.9378	0.693	0.9036	0.8516	0.2614	0.3767	0.2918
74:45:42	7.6371	8.1363	7.8221	3.8747	4.2218	5.2945	4.9205	5.024	5.1831	2.1616	2.1946	2.3754			74:45:42	3.1925	3.2606	3.3387	0.8313	1.2117	0.9361	0.6943	0.9061	0.8504	0.2507	0.3658	0.2916
75:00:43	7.6392	8.1537	7.8456	3.9064	4.2312	5.3127	4.9359	5.0523	5.199	2.174	2.2042	2.3782			75:00:43	3.1866	3.2498	3.3437	0.8345	1.2103	0.9347	0.6937	0.9092	0.8463	0.2456	0.3665	0.2833
75:15:43	7.6476	8.1636	7.8654	3.9266	4.2472	5.3212	4.968	5.0797	5.2173	2.176	2.206	2.3871			75:15:43	3.2034	3.2462	3.37	0.8349	1.2132	0.9339	0.7009	0.9119	0.8486	0.2482	0.3673	0.2768

## Sheet: Fig. 1C
Fig. 1C
IFN-γ production	Mock T			FGFR4.8HTM.BBz			FGFR4.28HTM.BBz			FGFR4.28HTM.28z
RH30	3.14	1.85	3.61	237.95	169.37	134.52	257.25	150.16	220.85	552.78	657.22	708.08
RMS559	3.23	2.69	2.74	75.31	71.86	104.73	139.64	114.26	149.92	487.49	592.51	520.82

## Sheet: Fig. 1E
Fig. 1E
Days Post CAR-T inusion	Mock-T			FGFR4.28HTM.BBz					FGFR4.28HTM.28z
-2	79.96	68.71	63.71	76.03	101.31	119.46	70.23	136.33	193.56	94.6	101.31	77.61	136.33
3	138	183.5	136.33	103.26	249.97	301.12	207.06	279.78	419.82	134.57	171.57	166.77	220.41
7	307.95	291.94	259.46	214.21	483.85	527.53	464.77	435.8	621.78	257.24	390.02	313.85	371.35
10	467.59	466	531.33	201.062	305.36	366.74	301.36	269.49	515.54	163.65	237.04	368.55	242.93
14	814.3	965.39	769.06	80.7014	64.68	122.61	58.99	94.13	291.87	68.07	108.37	125.44	132.73
17	1026.26	1171.92	1092.58	90.2817	65.14	80.92	52.71	55.14	189.24	52.8	80.78	76.45	44.53
21	1475.87	1111.44	1113.54	54.06	35.12	38.79	55.49	49.37	101.31	35.84	35.04	33.27	36.79
24	1413.72	1277.5	1313.25	38.73	31.76	33.45	35.54	43.57	93.56	37.87	27.96	31	42.25
28	1845.82		1318.93	41.56	34.33	36.79	26.63	31.76	49.83	44.53	26.94	36.09	22.52
35	2385.49		1858.92	50.89	51.31	31	43.8	44.89	52.71	45.5	34.78	38.54	43.56

## Sheet: Fig. 1G
Fig. 1G
Days Post CAR-T inusion	Mock-T			FGFR4.28HTM.BBz					FGFR4.28HTM.28z
-2	3980000000	6480000000	3360000000	3788000000	11300000000	11000000000	5390000000	6130000000	15120000000	3710000000	5920000000	5220000000	5860000000
7	20530000000	19630000000	17980000000	18800000000	40770000000	41140000000	42120000000	28850000000	53820000000	19420000000	16870000000	15780000000	10380000000
14	45600000000	64300000000	83600000000	6030000000	6770000000	12200000000	10500000000	6930000000	25100000000	5130000000	11200000000	16600000000	5970000000
21	115900000000	87300000000	69780000000	1850000000	1882000000	5386000000	2561000000	472800000	9569000000	776000000	4040000000	2500000000	374200000
28	228000000000	55550000000		17700000	157000000	4174000000	92820000	25990000	2815000000	5151000	219500000	560200000	7010000
35	182000000000	104000000000		5350000	2810000	149000000	3630000	4260000	4920000	4200000	9490000	300000	6850000

## Sheet: Fig. 1I
Fig. 1I
Days Post CAR-T inusion	Mock-T				FGFR4.28HTM.BBz					FGFR4.28HTM.28z
-2	61.5	72.21	46.65	106.67	98.62	108.69	117.96	69.13	57.6	88.67	57.6	73.54	74.81	56.57
3	254.22	176.43	75.01	282.7	186.27	241.27	228.75	166.29	150.45	184.76	184.73	299.18	217.31	134.61
7	801.76	480.71	173.77	617.3	571.419	789.7	502.08	511.84	427.3	387.49	381.13	463.04	609.37	300.05
10	886.74	723.82	284.16	966.43	709.588	826.31	660.06	673.75	645.08	425.294	252.5	551.19	483.85	276.16
14	1535.6	1525.37	612.42	2196.91	1020.86	1040.05	1149.54	855.53	992.57	373.222	95.27	261.09	107.44	186.37
17	1976.16	1908.52	683.08	2098.59	1064.02	996.53	1755.94	1021.06	1233.28	364.218	47.64	220.77	65.45	174.9
21		2034.28	928.97		1293.91	1516.14	2019.97	1208.78	1495.35	735.45	39.72	421.01	47.64	186.37
24		2789.11	871.37		1495.72	2187.16	3079.46	1171.83	1970.41	1014.41	37.85	793.84	49.29	369.49
28			1202.37		2000.55			1185.53	1383.08	1541.75	37.87	853	40.66	434.31
33			1473.26		1482.2			921.44	1666.95	2035.84	48.03	965.39	51.7	862.47

## Sheet: Fig. 1K
Fig. 1K
Days Post CAR-T inusion	Mock-T				FGFR4.28HTM.BBz					FGFR4.28HTM.28z
-2	18900000	7050000	281000	15800000	11000000	20700000	14200000	9810000	9340000	37500000	7340000	17700000	10300000	17900000
7	107800000	84400000	14620000	182800000	64940000	101200000	85720000	94130000	95650000	201600000	56670000	67390000	130200000	123400000
14	186000000	122000000	50300000	436000000	195000000	266000000	290000000	17700000	234000000	104000000	3490000	32500000	27400000	50100000
21		233200000	182500000		584000000	779500000	622800000	498000000	304900000	343800000	1426000	85940000	6470000	208600000
28					990300000			80450000	473800000	582100000	1844000	161000000	2217000	290500000

## Sheet: Fig. 1L
Fig. 1L
Days post CAR-T infusion	FGFR4.28HTM.BBz					FGFR4.28HTM.28z
10	75500	71700	95500	49300	189000	18300	37500	16800	11500	40200
15	14900	415000	213000	92000	154000	14400	15000	18500	9400	50500
23	3050000	5620000	2490000	1600000	748000	3800	2520	1410	2300	4470
32	1650000	1580000	472000	278000	1870000	92800	8600	4030	503	4320

## Sheet: Sup Fig. 1B-F
Sup Fig. 1B
Days post CAR-T infusion	Mock T					FGFR4.8HTM.BBz					FGFR4.28HTM.BBz
-1	90.08	69.69	65.13	77.61	76.45	76.48	79.29	53.18	53.08	61.52	60.32	64.71	57.91	64.01	60.3
3	59.11	61.28	87.78	122.61	76.48	73.54	82.45	72.21	87.03	118.46	102.16	89.83	81.71	90.28	85.38
7	93.59	118.75	59.09	181.58	139.4	124.39	103.77	93.59	138.68	208	176.84	176.99	122.74	167.02	109.38
13	122.78	468.07	169.51	561.26	376.39	243.91	184.47	113.98	285.35	566.1	105.71	90.08	50.89	67.89	109.36
16	214.21	728.59	192.72	653.25	521.02	356.26	278.26	168.78	492.7	525.31	69.38	64.12	54.36	45.26	103.92
19	402.29	1122.21	415.63	436.84	960.81	555.49	570.67	309.82	834.49	861.44	76.27	79.29	58.32	73.54	154.95
23	470.03	1509.17	389.26	914.39	1166.66	1071.74	529.49	523.44	952.23	1487.12	55.14	77.87	59.83	55.14	176.99
26	720.16	2102.43	600.31	1311.62	1378.38	963.91	694.21	871.37	1083.65	3424.5	45.26	50.89	67.89	48.66	223.22
30	1199.78	2177.34	1499.74	1672.1	1540.07	1393.01	1490.6	1448.39	1863.84		58.76	56.36	50.61	67.28	427.86
33	2207.53		2267.32	2637.77	2408.98	2345.73	2632.7	2239.54	2765.24		51.95	57.91	68.07	67.89	332.9
37											36.09	39.02	52.07	53.08	158.71
40											44.53	46.53	57.6	40.55	80.7
44											36.74	50.61	66.36	44.0692	44.28
Sup Fig. 1D
Days post CAR-T infusion	Mock T					FGFR4.8HTM.BBz					FGFR4.28HTM.BBz
-1	260000000	1670000000	746000000	2410000000	1370000000	1800000000	1200000000	628000000	923000000	2850000000	2360000000	3440000000	2730000000	1100000000	590000000
7	2150000000	8160000000	3200000000	11700000000	10800000000	11300000000	53700000000	2300000000	8280000000	15500000000	29100000000	21200000000	13400000000	10200000000	5090000000
13	11300000000	15600000000	8200000000	29600000000	13400000000	15700000000	14600000000	4010000000	24300000000	18500000000	11100000000	6250000000	2170000000	3850000000	8940000000
21	34200000000	44630000000	22130000000	54150000000	49260000000	38160000000	62110000000	31450000000	71710000000	64120000000	2100000000	202000000	107400000	441000000	15500000000
28	49420000000	70390000000	74200000000	87580000000	93510000000	83570000000	48080000000	39460000000	115200000000		80600000	50200000	46690000	50600000	54200000000
35											9310000	5430000	2640000	29700000	34500000000
42											5080000	564000	256700	2620000	4350000000
Sup Fig. 1E
Mouse Tag #	Days post CART infusion	Mock T	FGFR4.8HTM.BBz	FGFR4.28HTM.BBz
946	33	1
202	30	1
203	33	1
204	33	1
205	33	1
206	33		1
207	33		1
208	33		1
209	33		1
210	26		1
211	45			0
212	45			0
213	45			0
214	45			0
215	45			0
Sup Fig. 1F
	FGFR4.8HTM.BBz					FGFR4.28HTM.BBz
CAR+ T cells #	473000	690	46400	285		783000	996000	225000	1580000	1050000

## Sheet: Sup Fig. 2C, F, G
Sup Fig. 2C	data in each column represents CAR+ T cells from different donor
	Mock T				FGFR4.8HTM.BBz					FGFR4.28HTM.BBz					FGFR4.28HTM.28z
CAR+ % in T cells	0.059	0.28	0.098	0.01	58.8	46.6	-	-	42	23.9	-	25	32.7	34.2	46.1	35.6	43.9	35.3	34.3
T-cell Donor #	Donor 1#	Donor 2#	Donor 3#	Donor 4#	Donor 1#	Donor 2#	Donor 3#	Donor 4#	Donor 2# 2nd Batch	Donor 1#	Donor 2#	Donor 3#	Donor 4#	Donor 2# 2nd Batch	Donor 1#	Donor 2#	Donor 3#	Donor 4#	Donor 2# 2nd Batch
Sup Fig. 2F
Groups	CD4+ % in CAR+ T cells				CD8+ % in CAR+ T cells
Mock T	34.3	53.9	61.2	67.4	52	36.6	35	29.6
FGFR4.8HTM.BBz	51.8	56.7	-	-	43.2	28.7
FGFR4.28HTM.BBz	55.3	-	70.7	86.6	40.9		25.4	12.1
FGFR4.28HTM.28z	54.2	60.9	73.2	83.3	41	32.2	22.5	15.1
T-cell Donor #	Donor 1#	Donor 2#	Donor 3#	Donor 4#
Sup Fig. 2G
	EMRA					SCM					CM					EM
Mock T	6.14	1.1	0.86	1.58	3.16	59.2	33.3	41.8	35.4	16.9	22.7	60.8	54.5	55.8	63.7	11.9	4.79	2.88	7.21	16.2
FGFR4.8HTM.BBz	12.7	2.74	-	-	-	67.6	29.1	-	-	-	14.2	62.2	-	-	-	5.44	5.97	-	-	-
FGFR4.28HTM.BBz	5.1	-	2.35	1.48	2.13	78.7	-	65.7	40.1	40.1	11.8	-	30.3	54.7	50.8	4.42	-	1.62	3.74	6.94
FGFR4.28HTM.28z	5.09	1.47	2.54	2.77	2.07	68.5	24.2	66.1	35.7	42.4	22.2	69.5	29.6	55.7	48.7	4.2	4.77	1.78	5.87	6.82
T-cell Donor #	Donor 1#	Donor 2#	Donor 3#	Donor 4#	Donor 2# 2nd Batch

## Sheet: Sup Fig. 2H
Sup Fig. 2H
IL-2	Mock T			FGFR4.8HTM.BBz			FGFR4.28HTM.BBz			FGFR4.28HTM.28z
RH30			0.07	9.32	8.2	8.89	5.73	5.58	7.36	30.84	39.26	27.41
RMS559	0.01		0.01	3.72	6.05	5.89	3.75	4.8	3.25	35.77	54.94	37.24
Sup Fig. 2I
TNF-α	Mock T			FGFR4.8HTM.BBz			FGFR4.28HTM.BBz			FGFR4.28HTM.28z
RH30	0.09	0.07	0	8.87	8.61	7.54	6.5	5.5	6.27	10.42	12.53	11.78
RMS559	0.07	0.04	0.09	2.72	2.96	3.42	3.2	3.3	2.87	10.9	10.99	9.33

[truncated: 27 more sheets: Sup Fig. 3B, D, E, Sup Fig. 3G, I, J, Sup Fig. 4B-D, Sup Fig. 5A,B,C, Sup Fig. 5D,E,F,G, Fig. 2D, Fig. 3B,D, Fig. 3F, Fig. 3H,J,K, Sup Fig. 6B, D, F, Sup Fig. 7A, Sup Fig. 7C,E,F,G, Fig. 4 B, D, E, F, Fig. 4 H-K, Fig. 4 M-O, Sup Fig. 8C-E, Fig. 5C, Fig. 6B, Fig. 6C, Fig. 6D …]
